# Supplementary material for: Ethyl 1-formamido-4-oxo-2,6-diphenyl­cyclo­hexa­necarboxyl­ate
Source: Acta Crystallogr Sect E Struct Rep Online. 2011 Jan 15;67(Pt 2):o401. doi: 10.1107/S1600536811000985 (PMC3051433; doi:10.1107/S1600536811000985)
Supplement: Supplementary file 1 [file e-67-0o401-sup1.cif]

##############################################################################
###                                                                        ###
###        Electronic paper (Acta Crystallographica Section E)             ###
###                                                                        ###
##############################################################################
#                                                                            #
# This CIF contains the data in a paper accepted for publication in Acta     #
# Crystallographica Section E. It conforms to the requirements of Notes      #
# for Authors for Section E, and has been peer reviewed under the auspices   #
# of the IUCr Commission on Journals.                                        #
#                                                                            #
# Full details of the Crystallographic Information File format               #
# are given in the paper "The Crystallographic Information File (CIF):       #
# a New Standard Archive File for Crystallography" by S. R. Hall, F. H.      #
# Allen and I. D. Brown [Acta Cryst. (1991), A47, 655-685].                  #
#                                                                            #
# The current version of the core CIF dictionary is obtainable from          #
# ftp://ftp.iucr.org/pub/cif_core.dic. The current version number is 2.4.    #
#                                                                            #
# Software is freely available for graphical display of the structure(s) in  #
# this CIF.  For information consult the CIF home page http://www.iucr.org/  #
# cif/home.html                                                              #
#                                                                            #
# This file may be used for bona fide research purposes within the           #
# scientific community so long as proper attribution is given to the journal # 
# article from which it was obtained.                                        #
#                                                                            #
##############################################################################
                                             
data_I
_audit_creation_method     SHELXL-97
_chemical_name_systematic
;
Ethyl 1-formamido-4-oxo-2,6-diphenylcyclohexanecarboxylate
;
_chemical_name_common     ?
_chemical_formula_moiety     'C22 H23 N O4'
_chemical_formula_sum     'C22 H23 N O4'
_chemical_formula_iupac     'C22 H23 N O4'
_chemical_formula_weight     365.41
_chemical_melting_point     ?
_symmetry_cell_setting     monoclinic
_symmetry_space_group_name_H-M     'P 21/n'
loop_
    _symmetry_equiv_pos_as_xyz
    'x, y, z'
    '-x+1/2, y+1/2, -z+1/2'
    '-x, -y, -z'
    'x-1/2, -y-1/2, z-1/2'
_cell_length_a     11.3240(12)
_cell_length_b     13.5100(15)
_cell_length_c     12.5870(14)
_cell_angle_alpha     90.00
_cell_angle_beta     99.149(2)
_cell_angle_gamma     90.00
_cell_volume     1901.2(4)
_cell_formula_units_Z     4
_cell_measurement_reflns_used     132
_cell_measurement_theta_min     1.33
_cell_measurement_theta_max     26.04
_cell_measurement_temperature     293(2)
_exptl_crystal_description     Block
_exptl_crystal_colour     Colorless
_exptl_crystal_size_max     0.21
_exptl_crystal_size_mid     0.16
_exptl_crystal_size_min     0.14
_exptl_crystal_density_diffrn     1.277
_exptl_crystal_density_meas     ?
_exptl_crystal_density_method     'not measured'
_exptl_crystal_F_000     776
_exptl_absorpt_coefficient_mu     0.088
_exptl_absorpt_correction_type     multi-scan
_exptl_absorpt_process_details     '(SADABS; Sheldrick, 1996)'
_exptl_absorpt_correction_T_min     0.9818
_exptl_absorpt_correction_T_max     0.9878
_exptl_special_details
;
;
_diffrn_ambient_temperature     293(2)
_diffrn_radiation_type     MoK\a
_diffrn_radiation_wavelength     0.71069
_diffrn_radiation_source     'fine-focus sealed tube'
_diffrn_radiation_monochromator     graphite
_diffrn_measurement_device_type     'Bruker SMART APEXII CCD area-detector'
_diffrn_measurement_method     \w
_diffrn_detector_area_resol_mean     ?
_diffrn_reflns_number     11361
_diffrn_reflns_av_R_equivalents     0.0210
_diffrn_reflns_av_sigmaI/netI     0.0267
_diffrn_reflns_theta_min     2.23
_diffrn_reflns_theta_max     28.34
_diffrn_reflns_theta_full     25.00
_diffrn_measured_fraction_theta_max     0.936
_diffrn_measured_fraction_theta_full     0.999
_diffrn_reflns_limit_h_min     -15
_diffrn_reflns_limit_h_max     14
_diffrn_reflns_limit_k_min     -16
_diffrn_reflns_limit_k_max     17
_diffrn_reflns_limit_l_min     -14
_diffrn_reflns_limit_l_max     16
_diffrn_standards_number     0
_diffrn_standards_interval_count     ?
_diffrn_standards_interval_time     0
_diffrn_standards_decay_%     0
_refine_special_details
;
Refinement of <i>F</i>^2^ against ALL reflections. The weighted <i>R</i>-factor
<i>wR</i> and goodness of fit <i>S</i> are based on <i>F</i>^2^, conventional
<i>R</i>-factors <i>R</i> are based on <i>F</i>, with <i>F</i> set to zero for
negative <i>F</i>^2^. The threshold expression of <i>F</i>^2^ >
\s(<i>F</i>^2^) is used only for calculating <i>R</i>-factors(gt) <i>etc</i>.
and is not relevant to the choice of reflections for refinement.
<i>R</i>-factors based on <i>F</i>^2^ are statistically about twice as large
as those based on <i>F</i>, and <i>R</i>- factors based on ALL data will be
even larger.
;
_reflns_number_total     4439
_reflns_number_gt     3120
_reflns_threshold_expression     I>2sigma(I)
_refine_ls_structure_factor_coef     Fsqd
_refine_ls_matrix_type     full
_refine_ls_R_factor_all     0.0656
_refine_ls_R_factor_gt     0.0415
_refine_ls_wR_factor_gt     0.1027
_refine_ls_wR_factor_ref     0.1163
_refine_ls_goodness_of_fit_ref     1.019
_refine_ls_restrained_S_all     1.019
_refine_ls_number_reflns     4439
_refine_ls_number_parameters     244
_refine_ls_number_restraints     0
_refine_ls_hydrogen_treatment     constr
_refine_ls_weighting_scheme     calc
_refine_ls_weighting_details
         'calc w=1/[\s^2^(Fo^2^)+(0.0534P)^2^+0.3060P] where P=(Fo^2^+2Fc^2^)/3'
_atom_sites_solution_hydrogens     geom
_atom_sites_solution_primary     direct
_atom_sites_solution_secondary     difmap
_refine_ls_shift/su_max     0.000
_refine_ls_shift/su_mean     0.000
_refine_diff_density_max     0.215
_refine_diff_density_min     -0.190
_refine_ls_extinction_method     none
_refine_ls_extinction_coef     ?
loop_
    _atom_type_symbol
    _atom_type_description
    _atom_type_scat_dispersion_real
    _atom_type_scat_dispersion_imag
    _atom_type_scat_source
    'C' 'C' 0.0033 0.0016
                         'International Tables Vol C Tables 4.2.6.8 and 6.1.1.4'
    'H' 'H' 0.0000 0.0000
                         'International Tables Vol C Tables 4.2.6.8 and 6.1.1.4'
    'N' 'N' 0.0061 0.0033
                         'International Tables Vol C Tables 4.2.6.8 and 6.1.1.4'
    'O' 'O' 0.0106 0.0060
                         'International Tables Vol C Tables 4.2.6.8 and 6.1.1.4'
_computing_data_collection     'APEX2 (Bruker, 2007)'
_computing_cell_refinement     'SAINT (Bruker, 2007)'
_computing_data_reduction     'SAINT (Bruker, 2007)'
_computing_structure_solution     'SHELXL97 (Sheldrick, 2008)'
_computing_structure_refinement     'SHELXL97 (Sheldrick, 2008)'
_computing_molecular_graphics     'SHELXTL (Sheldrick, 2008)'
_computing_publication_material     'SHELXTL (Sheldrick, 2008)'
loop_
    _atom_site_type_symbol
    _atom_site_label
    _atom_site_fract_x
    _atom_site_fract_y
    _atom_site_fract_z
    _atom_site_U_iso_or_equiv
    _atom_site_adp_type
    _atom_site_calc_flag
    _atom_site_refinement_flags
    _atom_site_occupancy
    _atom_site_disorder_assembly
    _atom_site_disorder_group
    O O2 1.03050(10) 0.14890(8) 0.47576(8) 0.0541(3) Uani d . 1 . .
    O O1 0.94334(8) 0.26361(7) 0.36180(7) 0.0426(2) Uani d . 1 . .
    C C19 0.98394(11) 0.17327(10) 0.38744(10) 0.0364(3) Uani d . 1 . .
    N N1 1.01302(10) 0.00919(8) 0.33120(9) 0.0401(3) Uani d . 1 . .
    C C8 0.95919(11) 0.10312(9) 0.29070(10) 0.0339(3) Uani d . 1 . .
    C C1 0.75462(12) 0.08726(11) 0.35380(11) 0.0416(3) Uani d . 1 . .
    O O4 0.95020(11) -0.09967(8) 0.19437(10) 0.0637(3) Uani d . 1 . .
    O O3 0.76178(11) 0.15572(10) -0.01954(9) 0.0699(4) Uani d . 1 . .
    C C7 0.81977(11) 0.09052(10) 0.25754(10) 0.0366(3) Uani d . 1 . .
    H H7 0.8083 0.0251 0.2239 0.044 Uiso calc R 1 . .
    C C10 0.94777(13) 0.11160(11) 0.08583(11) 0.0443(3) Uani d . 1 . .
    H H10A 0.9870 0.1368 0.0283 0.053 Uiso calc R 1 . .
    H H10B 0.9497 0.0399 0.0832 0.053 Uiso calc R 1 . .
    C C13 1.14993(12) 0.13184(11) 0.20876(11) 0.0408(3) Uani d . 1 . .
    C C9 1.01555(12) 0.14705(10) 0.19429(10) 0.0378(3) Uani d . 1 . .
    H H9 1.0031 0.2188 0.1961 0.045 Uiso calc R 1 . .
    C C12 0.76820(13) 0.16456(11) 0.17030(11) 0.0448(3) Uani d . 1 . .
    H H12A 0.6819 0.1579 0.1554 0.054 Uiso calc R 1 . .
    H H12B 0.7870 0.2315 0.1955 0.054 Uiso calc R 1 . .
    C C20 0.94851(15) 0.33379(11) 0.45037(13) 0.0534(4) Uani d . 1 . .
    H H20A 1.0308 0.3516 0.4773 0.064 Uiso calc R 1 . .
    H H20B 0.9137 0.3050 0.5088 0.064 Uiso calc R 1 . .
    C C11 0.81977(13) 0.14617(11) 0.06898(11) 0.0456(3) Uani d . 1 . .
    C C18 1.20075(13) 0.04802(12) 0.17129(12) 0.0510(4) Uani d . 1 . .
    H H18 1.1518 0.0000 0.1342 0.061 Uiso calc R 1 . .
    C C14 1.22578(14) 0.20301(12) 0.26263(12) 0.0496(4) Uani d . 1 . .
    H H14 1.1936 0.2601 0.2878 0.060 Uiso calc R 1 . .
    C C2 0.70022(14) 0.16996(13) 0.38990(13) 0.0550(4) Uani d . 1 . .
    H H2 0.7006 0.2295 0.3528 0.066 Uiso calc R 1 . .
    C C6 0.74950(14) -0.00068(14) 0.40968(14) 0.0563(4) Uani d . 1 . .
    H H6 0.7837 -0.0576 0.3861 0.068 Uiso calc R 1 . .
    C C22 1.00363(14) -0.07956(11) 0.28331(14) 0.0500(4) Uani d . 1 . .
    H H22 1.0424 -0.1318 0.3225 0.060 Uiso calc R 1 . .
    C C15 1.34882(15) 0.18981(14) 0.27916(14) 0.0610(5) Uani d . 1 . .
    H H15 1.3985 0.2380 0.3152 0.073 Uiso calc R 1 . .
    C C17 1.32359(15) 0.03502(15) 0.18842(14) 0.0621(5) Uani d . 1 . .
    H H17 1.3564 -0.0218 0.1633 0.075 Uiso calc R 1 . .
    C C16 1.39736(15) 0.10596(16) 0.24257(14) 0.0648(5) Uani d . 1 . .
    H H16 1.4798 0.0970 0.2542 0.078 Uiso calc R 1 . .
    C C3 0.64542(17) 0.16480(18) 0.48052(17) 0.0773(6) Uani d . 1 . .
    H H3 0.6105 0.2212 0.5044 0.093 Uiso calc R 1 . .
    C C5 0.69387(18) -0.00491(19) 0.50051(17) 0.0799(6) Uani d . 1 . .
    H H5 0.6919 -0.0642 0.5378 0.096 Uiso calc R 1 . .
    C C21 0.87950(17) 0.42237(12) 0.40695(16) 0.0659(5) Uani d . 1 . .
    H H21A 0.8803 0.4706 0.4631 0.099 Uiso calc R 1 . .
    H H21B 0.7984 0.4036 0.3803 0.099 Uiso calc R 1 . .
    H H21C 0.9151 0.4502 0.3494 0.099 Uiso calc R 1 . .
    C C4 0.64203(19) 0.0781(2) 0.53508(17) 0.0882(7) Uani d . 1 . .
    H H4 0.6046 0.0753 0.5957 0.106 Uiso calc R 1 . .
    H H1N 1.0524 0.0128 0.3939 0.106 Uiso d R 1 . .
loop_
    _atom_site_aniso_label
    _atom_site_aniso_U_11
    _atom_site_aniso_U_22
    _atom_site_aniso_U_33
    _atom_site_aniso_U_12
    _atom_site_aniso_U_13
    _atom_site_aniso_U_23
    O2 0.0651(7) 0.0600(7) 0.0331(5) 0.0161(5) -0.0045(5) -0.0018(5)
    O1 0.0489(6) 0.0382(5) 0.0375(5) 0.0043(4) -0.0026(4) -0.0064(4)
    C19 0.0337(6) 0.0409(7) 0.0339(7) 0.0032(5) 0.0027(5) -0.0003(5)
    N1 0.0411(6) 0.0377(6) 0.0415(6) 0.0070(5) 0.0065(5) 0.0038(5)
    C8 0.0345(6) 0.0335(6) 0.0333(7) 0.0026(5) 0.0039(5) 0.0012(5)
    C1 0.0298(6) 0.0528(8) 0.0411(8) 0.0000(6) 0.0021(5) 0.0003(6)
    O4 0.0742(8) 0.0462(6) 0.0687(8) 0.0036(5) 0.0055(6) -0.0131(6)
    O3 0.0697(8) 0.0954(9) 0.0387(6) 0.0093(7) -0.0093(5) 0.0077(6)
    C7 0.0346(7) 0.0372(7) 0.0367(7) -0.0003(5) 0.0015(5) -0.0011(5)
    C10 0.0484(8) 0.0517(8) 0.0321(7) -0.0063(6) 0.0044(6) -0.0016(6)
    C13 0.0413(7) 0.0501(8) 0.0318(7) -0.0082(6) 0.0078(5) 0.0002(6)
    C9 0.0419(7) 0.0388(7) 0.0323(7) -0.0032(6) 0.0052(5) -0.0006(5)
    C12 0.0406(7) 0.0484(8) 0.0424(8) 0.0039(6) -0.0030(6) 0.0016(6)
    C20 0.0587(9) 0.0488(9) 0.0482(9) 0.0065(7) -0.0051(7) -0.0169(7)
    C11 0.0518(8) 0.0444(8) 0.0374(8) -0.0036(6) -0.0032(6) 0.0040(6)
    C18 0.0436(8) 0.0646(10) 0.0463(8) -0.0092(7) 0.0120(7) -0.0124(7)
    C14 0.0524(9) 0.0514(9) 0.0445(8) -0.0142(7) 0.0065(7) -0.0011(7)
    C2 0.0445(8) 0.0649(10) 0.0566(10) 0.0045(7) 0.0109(7) -0.0073(8)
    C6 0.0443(8) 0.0663(10) 0.0599(10) 0.0038(7) 0.0127(7) 0.0158(8)
    C22 0.0538(9) 0.0384(8) 0.0602(10) 0.0095(6) 0.0166(8) 0.0050(7)
    C15 0.0517(9) 0.0753(12) 0.0542(10) -0.0266(9) 0.0026(8) 0.0007(9)
    C17 0.0460(9) 0.0851(13) 0.0588(10) -0.0002(8) 0.0195(8) -0.0123(9)
    C16 0.0389(8) 0.0963(14) 0.0615(11) -0.0126(9) 0.0150(8) -0.0043(10)
    C3 0.0604(11) 0.1077(17) 0.0673(12) 0.0159(11) 0.0212(9) -0.0169(12)
    C5 0.0580(11) 0.1129(17) 0.0710(13) 0.0032(11) 0.0172(10) 0.0370(12)
    C21 0.0682(11) 0.0490(10) 0.0774(12) 0.0083(8) 0.0022(9) -0.0117(8)
    C4 0.0616(12) 0.148(2) 0.0601(12) 0.0153(13) 0.0267(10) 0.0114(14)
_geom_special_details
;
All e.s.d.'s (except the e.s.d. in the dihedral angle between two l.s. planes)
are estimated using the full covariance matrix. The cell e.s.d.'s are taken
into account individually in the estimation of e.s.d.'s in distances, angles
and torsion angles; correlations between e.s.d.'s in cell parameters are only
used when they are defined by crystal symmetry. An approximate (isotropic)
treatment of cell e.s.d.'s is used for estimating e.s.d.'s involving l.s.
planes.
;
loop_
    _geom_bond_atom_site_label_1
    _geom_bond_atom_site_label_2
    _geom_bond_site_symmetry_2
    _geom_bond_distance
    _geom_bond_publ_flag
    O2 C19 . 1.1983(15) ?
    O1 C19 . 1.3258(16) ?
    O1 C20 . 1.4575(16) ?
    C19 C8 . 1.5333(18) ?
    N1 C22 . 1.3386(19) ?
    N1 C8 . 1.4639(16) ?
    N1 H1N . 0.8440 ?
    C8 C9 . 1.5744(18) ?
    C8 C7 . 1.5768(17) ?
    C1 C6 . 1.387(2) ?
    C1 C2 . 1.387(2) ?
    C1 C7 . 1.5161(19) ?
    O4 C22 . 1.2157(19) ?
    O3 C11 . 1.2070(17) ?
    C7 C12 . 1.5308(18) ?
    C7 H7 . 0.9800 ?
    C10 C11 . 1.505(2) ?
    C10 C9 . 1.5326(18) ?
    C10 H10A . 0.9700 ?
    C10 H10B . 0.9700 ?
    C13 C18 . 1.386(2) ?
    C13 C14 . 1.392(2) ?
    C13 C9 . 1.5176(19) ?
    C9 H9 . 0.9800 ?
    C12 C11 . 1.505(2) ?
    C12 H12A . 0.9700 ?
    C12 H12B . 0.9700 ?
    C20 C21 . 1.485(2) ?
    C20 H20A . 0.9700 ?
    C20 H20B . 0.9700 ?
    C18 C17 . 1.384(2) ?
    C18 H18 . 0.9300 ?
    C14 C15 . 1.387(2) ?
    C14 H14 . 0.9300 ?
    C2 C3 . 1.384(3) ?
    C2 H2 . 0.9300 ?
    C6 C5 . 1.391(3) ?
    C6 H6 . 0.9300 ?
    C22 H22 . 0.9300 ?
    C15 C16 . 1.370(3) ?
    C15 H15 . 0.9300 ?
    C17 C16 . 1.378(2) ?
    C17 H17 . 0.9300 ?
    C16 H16 . 0.9300 ?
    C3 C4 . 1.361(3) ?
    C3 H3 . 0.9300 ?
    C5 C4 . 1.369(3) ?
    C5 H5 . 0.9300 ?
    C21 H21A . 0.9600 ?
    C21 H21B . 0.9600 ?
    C21 H21C . 0.9600 ?
    C4 H4 . 0.9300 ?
loop_
    _geom_angle_atom_site_label_1
    _geom_angle_atom_site_label_2
    _geom_angle_atom_site_label_3
    _geom_angle_site_symmetry_1
    _geom_angle_site_symmetry_3
    _geom_angle
    _geom_angle_publ_flag
    C19 O1 C20 . . 116.26(10) ?
    O2 C19 O1 . . 124.27(12) ?
    O2 C19 C8 . . 124.39(12) ?
    O1 C19 C8 . . 111.30(10) ?
    C22 N1 C8 . . 128.38(12) ?
    C22 N1 H1N . . 117.8 ?
    C8 N1 H1N . . 113.8 ?
    N1 C8 C19 . . 104.24(10) ?
    N1 C8 C9 . . 113.44(11) ?
    C19 C8 C9 . . 109.50(10) ?
    N1 C8 C7 . . 110.03(10) ?
    C19 C8 C7 . . 109.02(10) ?
    C9 C8 C7 . . 110.37(10) ?
    C6 C1 C2 . . 117.88(15) ?
    C6 C1 C7 . . 119.68(13) ?
    C2 C1 C7 . . 122.44(13) ?
    C1 C7 C12 . . 114.43(11) ?
    C1 C7 C8 . . 112.68(10) ?
    C12 C7 C8 . . 111.78(11) ?
    C1 C7 H7 . . 105.7 ?
    C12 C7 H7 . . 105.7 ?
    C8 C7 H7 . . 105.7 ?
    C11 C10 C9 . . 111.29(12) ?
    C11 C10 H10A . . 109.4 ?
    C9 C10 H10A . . 109.4 ?
    C11 C10 H10B . . 109.4 ?
    C9 C10 H10B . . 109.4 ?
    H10A C10 H10B . . 108.0 ?
    C18 C13 C14 . . 118.20(14) ?
    C18 C13 C9 . . 122.16(12) ?
    C14 C13 C9 . . 119.63(13) ?
    C13 C9 C10 . . 114.53(11) ?
    C13 C9 C8 . . 112.22(11) ?
    C10 C9 C8 . . 111.21(11) ?
    C13 C9 H9 . . 106.1 ?
    C10 C9 H9 . . 106.1 ?
    C8 C9 H9 . . 106.1 ?
    C11 C12 C7 . . 110.16(12) ?
    C11 C12 H12A . . 109.6 ?
    C7 C12 H12A . . 109.6 ?
    C11 C12 H12B . . 109.6 ?
    C7 C12 H12B . . 109.6 ?
    H12A C12 H12B . . 108.1 ?
    O1 C20 C21 . . 106.74(12) ?
    O1 C20 H20A . . 110.4 ?
    C21 C20 H20A . . 110.4 ?
    O1 C20 H20B . . 110.4 ?
    C21 C20 H20B . . 110.4 ?
    H20A C20 H20B . . 108.6 ?
    O3 C11 C12 . . 122.48(14) ?
    O3 C11 C10 . . 122.25(14) ?
    C12 C11 C10 . . 115.24(12) ?
    C17 C18 C13 . . 120.78(15) ?
    C17 C18 H18 . . 119.6 ?
    C13 C18 H18 . . 119.6 ?
    C15 C14 C13 . . 120.78(16) ?
    C15 C14 H14 . . 119.6 ?
    C13 C14 H14 . . 119.6 ?
    C3 C2 C1 . . 120.67(18) ?
    C3 C2 H2 . . 119.7 ?
    C1 C2 H2 . . 119.7 ?
    C1 C6 C5 . . 120.85(18) ?
    C1 C6 H6 . . 119.6 ?
    C5 C6 H6 . . 119.6 ?
    O4 C22 N1 . . 127.38(14) ?
    O4 C22 H22 . . 116.3 ?
    N1 C22 H22 . . 116.3 ?
    C16 C15 C14 . . 120.19(15) ?
    C16 C15 H15 . . 119.9 ?
    C14 C15 H15 . . 119.9 ?
    C16 C17 C18 . . 120.25(17) ?
    C16 C17 H17 . . 119.9 ?
    C18 C17 H17 . . 119.9 ?
    C15 C16 C17 . . 119.80(16) ?
    C15 C16 H16 . . 120.1 ?
    C17 C16 H16 . . 120.1 ?
    C4 C3 C2 . . 120.76(19) ?
    C4 C3 H3 . . 119.6 ?
    C2 C3 H3 . . 119.6 ?
    C4 C5 C6 . . 120.05(19) ?
    C4 C5 H5 . . 120.0 ?
    C6 C5 H5 . . 120.0 ?
    C20 C21 H21A . . 109.5 ?
    C20 C21 H21B . . 109.5 ?
    H21A C21 H21B . . 109.5 ?
    C20 C21 H21C . . 109.5 ?
    H21A C21 H21C . . 109.5 ?
    H21B C21 H21C . . 109.5 ?
    C3 C4 C5 . . 119.78(19) ?
    C3 C4 H4 . . 120.1 ?
    C5 C4 H4 . . 120.1 ?
loop_
    _geom_torsion_atom_site_label_1
    _geom_torsion_atom_site_label_2
    _geom_torsion_atom_site_label_3
    _geom_torsion_atom_site_label_4
    _geom_torsion_site_symmetry_1
    _geom_torsion_site_symmetry_2
    _geom_torsion_site_symmetry_3
    _geom_torsion_site_symmetry_4
    _geom_torsion
    _geom_torsion_publ_flag
    C20 O1 C19 O2 . . . . -5.0(2) ?
    C20 O1 C19 C8 . . . . 172.73(12) ?
    C22 N1 C8 C19 . . . . 170.75(13) ?
    C22 N1 C8 C9 . . . . -70.21(17) ?
    C22 N1 C8 C7 . . . . 53.98(18) ?
    O2 C19 C8 N1 . . . . -4.36(18) ?
    O1 C19 C8 N1 . . . . 177.89(10) ?
    O2 C19 C8 C9 . . . . -126.04(14) ?
    O1 C19 C8 C9 . . . . 56.21(14) ?
    O2 C19 C8 C7 . . . . 113.11(14) ?
    O1 C19 C8 C7 . . . . -64.64(14) ?
    C6 C1 C7 C12 . . . . 148.86(13) ?
    C2 C1 C7 C12 . . . . -31.95(18) ?
    C6 C1 C7 C8 . . . . -81.98(16) ?
    C2 C1 C7 C8 . . . . 97.21(15) ?
    N1 C8 C7 C1 . . . . 76.19(13) ?
    C19 C8 C7 C1 . . . . -37.55(14) ?
    C9 C8 C7 C1 . . . . -157.86(11) ?
    N1 C8 C7 C12 . . . . -153.29(11) ?
    C19 C8 C7 C12 . . . . 92.97(13) ?
    C9 C8 C7 C12 . . . . -27.35(14) ?
    C18 C13 C9 C10 . . . . -38.46(19) ?
    C14 C13 C9 C10 . . . . 142.52(14) ?
    C18 C13 C9 C8 . . . . 89.57(16) ?
    C14 C13 C9 C8 . . . . -89.45(15) ?
    C11 C10 C9 C13 . . . . -169.26(12) ?
    C11 C10 C9 C8 . . . . 62.20(15) ?
    N1 C8 C9 C13 . . . . -38.62(15) ?
    C19 C8 C9 C13 . . . . 77.35(13) ?
    C7 C8 C9 C13 . . . . -162.62(11) ?
    N1 C8 C9 C10 . . . . 91.15(13) ?
    C19 C8 C9 C10 . . . . -152.88(11) ?
    C7 C8 C9 C10 . . . . -32.86(15) ?
    C1 C7 C12 C11 . . . . -167.17(11) ?
    C8 C7 C12 C11 . . . . 63.22(14) ?
    C19 O1 C20 C21 . . . . -169.98(13) ?
    C7 C12 C11 O3 . . . . 143.48(15) ?
    C7 C12 C11 C10 . . . . -34.51(16) ?
    C9 C10 C11 O3 . . . . 155.50(14) ?
    C9 C10 C11 C12 . . . . -26.50(17) ?
    C14 C13 C18 C17 . . . . 0.9(2) ?
    C9 C13 C18 C17 . . . . -178.16(15) ?
    C18 C13 C14 C15 . . . . -0.6(2) ?
    C9 C13 C14 C15 . . . . 178.47(14) ?
    C6 C1 C2 C3 . . . . 1.6(2) ?
    C7 C1 C2 C3 . . . . -177.59(14) ?
    C2 C1 C6 C5 . . . . -1.5(2) ?
    C7 C1 C6 C5 . . . . 177.76(15) ?
    C8 N1 C22 O4 . . . . 2.0(3) ?
    C13 C14 C15 C16 . . . . -0.1(2) ?
    C13 C18 C17 C16 . . . . -0.5(3) ?
    C14 C15 C16 C17 . . . . 0.5(3) ?
    C18 C17 C16 C15 . . . . -0.3(3) ?
    C1 C2 C3 C4 . . . . -1.1(3) ?
    C1 C6 C5 C4 . . . . 0.8(3) ?
    C2 C3 C4 C5 . . . . 0.4(3) ?
    C6 C5 C4 C3 . . . . -0.2(3) ?
data_global
_journal_date_recd_electronic     2010-12-21
_journal_date_accepted     2011-01-07
_journal_name_full     'Acta Crystallographica, Section E'
_journal_year     2011
_journal_volume     67
_journal_issue      2
_journal_page_first     o401
_journal_page_last     o401
_journal_paper_category     QO
_journal_coeditor_code     NC2214
_publ_contact_author_name     'Xianxiu Xu'
_publ_contact_author_address
;
Department of Chemistry, Northeast Normal University, Changchun 130024, P. R.
 of China
;
_publ_contact_author_email     'xuxx677@nenu.edu.cn'
_publ_contact_author_fax     ?
_publ_contact_author_phone     ?
_publ_section_title
;
Ethyl 1-formamido-4-oxo-2,6-diphenylcyclohexanecarboxylate
;
loop_
    _publ_author_name
    _publ_author_footnote
    _publ_author_address
    'Zhang, Dawei' .
;
Department of Chemistry, Yanbian University, Yanji 133002,
People's Republic of China
and
Department of Chemistry, Northeast Normal University, Changchun 130024
People's Republic of China
and
Department of Agriculture, Jilin University, Changchun 130062
People's Republic of China
;
    'Xu, Xianxiu' .
;
Department of Chemistry, Northeast Normal University, Changchun 130024
People's Republic of China
;
    'Liu, Qun' .
;
Department of Chemistry, Northeast Normal University, Changchun 130024
People's Republic of China
;
