# Supplementary material for: Ethyl 1-formamido-4-oxo-2,6-diphenyl­cyclo­hexa­necarboxyl­ate
Source: Acta Crystallogr Sect E Struct Rep Online. 2011 Jan 15;67(Pt 2):o401. doi: 10.1107/S1600536811000985 (PMC3051433; doi:10.1107/S1600536811000985)
Supplement: Supplementary file 2 [file e-67-0o401-Isup2.hkl]

#
# h,k,l, Fc-squared, Fo-squared, sigma(Fo-squared) and status flag
#
data_I
_shelx_title ' 11 in P2(1)/n'
_shelx_refln_list_code          4
_shelx_F_calc_maximum      152.80
_exptl_crystal_F_000       776.00
_reflns_d_resolution_high  0.7486
 
loop_
 _symmetry_equiv_pos_as_xyz
 'x, y, z'
 '-x+1/2, y+1/2, -z+1/2'
 '-x, -y, -z'
 'x-1/2, -y-1/2, z-1/2'
 
_cell_length_a    11.3240
_cell_length_b    13.5100
_cell_length_c    12.5870
_cell_angle_alpha  90.000
_cell_angle_beta   99.149
_cell_angle_gamma  90.000
 
_shelx_F_squared_multiplier     1.000
 
loop_
 _refln_index_h
 _refln_index_k
 _refln_index_l
 _refln_F_squared_calc
 _refln_F_squared_meas
 _refln_F_squared_sigma
 _refln_observed_status
   2   0   0        1.29        1.15      0.71 o
   4   0   0     9737.54     9746.89     76.51 o
   6   0   0     1026.78     1216.78     14.41 o
   8   0   0        5.21        4.20      2.01 o
  10   0   0      199.53      176.46      9.64 o
  12   0   0        3.32       -0.62      2.27 o
  14   0   0       31.07       30.65      3.79 o
   1   1   0     7634.97     7432.07     52.64 o
   2   1   0     1425.64     1317.00     12.61 o
   3   1   0    13125.28    12401.58    152.16 o
   4   1   0     1131.92     1113.51      7.78 o
   5   1   0     5324.89     5300.93     37.16 o
   6   1   0      203.78      218.16      2.73 o
   7   1   0        4.81        8.20      1.09 o
   8   1   0        6.73       15.39      4.30 o
   9   1   0        5.28        5.73      1.63 o
  10   1   0       31.87       25.77      2.01 o
  11   1   0        7.23        5.32      1.74 o
  12   1   0        1.09       -1.20      1.65 o
  13   1   0       11.61        8.33      2.02 o
  14   1   0        0.00        0.21      2.44 o
   0   2   0     1430.71     1212.25     12.10 o
   1   2   0     2341.61     2208.48     17.67 o
   2   2   0      385.32      372.66      3.64 o
   3   2   0     7390.31     7172.66     57.96 o
   4   2   0        0.00        0.57      0.50 o
   5   2   0       61.16       80.63      1.31 o
   6   2   0      277.88      271.02      2.63 o
   7   2   0       22.67       23.38      1.69 o
   8   2   0       41.22       44.47      1.81 o
   9   2   0        3.25        3.02      1.53 o
  10   2   0       87.94       83.24      2.95 o
  11   2   0       48.29       34.65      2.34 o
  12   2   0       22.28       22.91      2.23 o
  13   2   0        9.89       10.44      2.41 o
  14   2   0       32.63       36.37      3.41 o
   1   3   0     1121.33     1133.91      9.51 o
   2   3   0      126.07       93.38      1.29 o
   3   3   0      133.55      135.45      2.06 o
   4   3   0      640.67      654.58      4.96 o
   5   3   0     1330.10     1391.16     11.96 o
   6   3   0        2.04        0.61      0.63 o
   7   3   0       20.97       26.86      2.62 o
   8   3   0      170.49      175.05      2.99 o
   9   3   0       11.65       17.76      1.84 o
  10   3   0        0.19        0.18      1.66 o
  11   3   0        4.70        0.72      1.70 o
  12   3   0       49.60       54.79      3.73 o
  13   3   0        4.64        4.76      2.29 o
  14   3   0        0.24       -1.79      2.53 o
   0   4   0    11348.20    10758.38    260.17 o
   1   4   0     1257.08     1257.76     11.78 o
   2   4   0     1635.29     1638.32     19.74 o
   3   4   0      899.70      934.76      6.79 o
   4   4   0       67.27       70.81      1.46 o
   5   4   0      130.96      131.76      1.75 o
   6   4   0       67.06       68.20      2.16 o
   7   4   0       32.83       29.23      1.71 o
   8   4   0       49.48       52.34      2.16 o
   9   4   0      200.09      200.44      4.47 o
  10   4   0      111.16       96.56      3.13 o
  11   4   0      116.86      105.40      4.77 o
  12   4   0        5.75        5.72      2.33 o
  13   4   0        2.78        1.07      2.61 o
  14   4   0       18.36       24.52      4.31 o
   1   5   0     2261.46     2362.23     16.63 o
   2   5   0      504.78      479.81     41.23 o
   3   5   0       53.17       54.98      1.32 o
   4   5   0      204.30      186.12      2.29 o
   5   5   0      238.03      244.26      2.79 o
   6   5   0       13.26       17.39      1.29 o
   7   5   0      100.87      110.28      2.49 o
   8   5   0      206.46      186.56      3.18 o
   9   5   0     1006.88      969.56      9.65 o
  10   5   0       17.90       18.87      2.38 o
  11   5   0        8.99       12.88      2.79 o
  12   5   0        2.33        1.06      4.41 o
  13   5   0       23.65       21.59      3.47 o
  14   5   0        0.02        0.21      4.51 o
   0   6   0     1177.33     1213.59     19.89 o
   1   6   0     1721.92     1818.39     13.37 o
   2   6   0      854.56      781.14      6.49 o
   3   6   0      377.15      372.48      3.95 o
   4   6   0     1286.60     1323.66      9.26 o
   5   6   0       90.97      107.79      1.96 o
   6   6   0      272.72      276.21      4.44 o
   7   6   0       75.42       71.46      2.43 o
   8   6   0      184.83      178.16      3.51 o
   9   6   0       45.15       40.93      3.30 o
  10   6   0        9.35        5.29      2.45 o
  11   6   0       19.10       13.67      2.74 o
  12   6   0        6.81        5.44      2.80 o
  13   6   0        2.97        5.50      3.15 o
  14   6   0       16.40       14.15      5.54 o
   1   7   0     1541.85     1660.72     12.55 o
   2   7   0      128.15      148.04      3.61 o
   3   7   0      130.93      146.43      2.17 o
   4   7   0       75.15       89.13      1.82 o
   5   7   0        5.55        6.57      1.01 o
   6   7   0      100.97      107.10      2.64 o
   7   7   0      257.52      247.38      3.92 o
   8   7   0       20.32       24.88      3.79 o
   9   7   0        0.38       -1.47      1.65 o
  10   7   0        0.16        1.67      2.16 o
  11   7   0        3.13        1.92      2.41 o
  12   7   0       10.87       13.74      3.90 o
  13   7   0       13.21       10.25      3.90 o
   0   8   0      222.91      272.93      5.95 o
   1   8   0      133.69      128.67      3.61 o
   2   8   0      702.71      742.86      6.83 o
   3   8   0       45.90       51.93      1.62 o
   4   8   0       68.02       63.90      1.79 o
   5   8   0        0.00       -1.07      1.20 o
   6   8   0        1.68        5.35      1.43 o
   7   8   0      252.11      252.27      5.68 o
   8   8   0       27.05       32.31      2.89 o
   9   8   0       34.09       34.60      3.03 o
  10   8   0       30.53       37.76      3.18 o
  11   8   0        0.52        0.82      3.28 o
  12   8   0        0.20        0.82      3.49 o
   1   9   0      182.00      194.14      3.19 o
   2   9   0       52.54       53.66      2.05 o
   3   9   0        2.26        1.33      1.30 o
   4   9   0        0.83        1.34      1.25 o
   5   9   0       12.10       13.46      1.84 o
   6   9   0       27.12       26.33      2.77 o
   7   9   0       11.72       15.12      2.46 o
   8   9   0      109.17      106.92      4.64 o
   9   9   0       96.66       90.92      4.34 o
  10   9   0       55.18       58.19      3.90 o
  11   9   0       21.31       28.70      4.51 o
  12   9   0       23.11       23.78      4.72 o
   0  10   0       18.30       20.36      2.16 o
   1  10   0      381.86      370.27      5.03 o
   2  10   0        6.36        8.41      1.40 o
   3  10   0      118.52       90.59     14.50 o
   4  10   0        7.32        4.53      1.39 o
   5  10   0       14.17       15.04      2.56 o
   6  10   0       23.20       18.85      2.56 o
   7  10   0       34.39       37.05      3.03 o
   8  10   0       11.25        8.72      2.31 o
   9  10   0       13.46       11.11      2.66 o
  10  10   0       12.80       15.42      2.97 o
  11  10   0        3.79        9.02      4.31 o
   1  11   0       74.12       66.73      2.51 o
   2  11   0        1.02        2.04      1.47 o
   3  11   0      414.15      424.05      5.34 o
   4  11   0        2.17       -0.09      1.51 o
   5  11   0       19.40       15.98      2.51 o
   6  11   0       12.44       10.21      2.77 o
   7  11   0        6.94        6.81      2.51 o
   8  11   0       25.86       24.45      3.09 o
   9  11   0        1.62        2.20      2.51 o
  10  11   0       12.53       14.38      2.90 o
  11  11   0        0.64        1.44      3.90 o
   0  12   0      978.95      963.82     15.48 o
   1  12   0        3.80        4.93      1.55 o
   2  12   0       50.05       53.01      2.23 o
   3  12   0       72.17       76.71      3.18 o
   4  12   0      231.95      205.19      8.51 o
   5  12   0       61.20       50.96      3.59 o
   6  12   0        0.09       -1.76      2.16 o
   7  12   0       60.70       61.96      4.00 o
   8  12   0       43.39       40.92      5.54 o
   9  12   0        7.18        6.92      2.71 o
  10  12   0        0.27        0.29      2.74 o
   1  13   0        1.08       -1.78      1.78 o
   2  13   0       80.87       81.35      3.33 o
   3  13   0        5.67        5.53      1.89 o
   4  13   0        0.00        2.65      2.77 o
   5  13   0      118.59      118.78      5.05 o
   6  13   0       36.73       38.34      3.47 o
   7  13   0       90.86       88.29      4.73 o
   8  13   0        2.42        7.79      2.97 o
   9  13   0       29.29       28.45      3.59 o
  10  13   0       12.15       15.58      4.92 o
   0  14   0        1.25        5.74      3.90 o
   1  14   0      154.62      140.08      4.27 o
   2  14   0       12.76        8.21      2.47 o
   3  14   0      262.18      273.82      6.07 o
   4  14   0        9.79        6.57      2.60 o
   5  14   0       43.62       40.36      4.92 o
   6  14   0       31.69       28.88      6.36 o
   7  14   0        9.49       14.60      3.03 o
   8  14   0       74.80       94.49      5.19 o
   1  15   0        2.61       -1.03      2.45 o
   2  15   0        0.13       -1.62      1.84 o
   3  15   0        1.08        1.44      2.66 o
   4  15   0      117.68      127.95      5.55 o
   5  15   0        0.15       -1.89      2.45 o
   6  15   0        7.51        8.89      3.18 o
   7  15   0        3.92        7.26      3.00 o
   0  16   0       62.66       67.45      6.15 o
   1  16   0        2.16        3.13      2.60 o
   2  16   0        0.11       -2.27      4.20 o
   3  16   0        0.00        4.72      4.10 o
   4  16   0       16.15       18.48      3.24 o
   5  16   0        3.00       -0.13      2.82 o
   6  16   0        0.08       -3.90      3.90 o
   1  17   0       23.81       26.86      3.82 o
   2  17   0        0.28        2.26      4.10 o
 -15   0   1      176.70      226.75     10.46 o
 -13   0   1       17.11       15.09      3.20 o
 -11   0   1       49.07       47.06      6.77 o
  -9   0   1        0.68       -0.97      2.01 o
  -7   0   1      301.66      315.28      6.21 o
  -5   0   1     2540.83     2814.09     28.98 o
  -3   0   1    14289.16    13969.74    137.87 o
  -1   0   1     2249.93     2090.80     28.70 o
   1   0   1      226.06      187.46      4.00 o
   3   0   1    13968.34    12878.58    234.90 o
   5   0   1     7060.24     7447.90     67.54 o
   7   0   1        0.24       -1.43      1.43 o
   9   0   1        0.22        1.18      2.26 o
  11   0   1       91.66       71.20      6.56 o
  13   0   1        1.05       -0.84      2.41 o
 -14   1   1        0.33        0.10      2.33 o
 -13   1   1       22.98       25.00      2.35 o
 -12   1   1       11.12        8.58      2.03 o
 -11   1   1       84.55       74.95      2.95 o
 -10   1   1       72.14       57.82      2.57 o
  -9   1   1        4.05        3.80      1.56 o
  -8   1   1      341.54      362.44      4.98 o
  -7   1   1      257.11      263.84      3.97 o
  -6   1   1      500.71      509.68      4.75 o
  -5   1   1     1903.73     2029.87     13.54 o
  -4   1   1      971.01     1024.27      7.31 o
  -3   1   1     1210.12     1157.48      7.84 o
  -2   1   1      714.48      719.50     13.74 o
  -1   1   1     1532.46     1513.45     22.82 o
   0   1   1      313.65      358.09      3.23 o
   1   1   1     4643.90     4129.83     32.91 o
   2   1   1     1924.66     1906.86     11.98 o
   3   1   1     4363.50     4234.70     27.06 o
   4   1   1      198.45      194.88      2.48 o
   5   1   1      257.39      285.18     10.25 o
   6   1   1       22.69       22.64      1.30 o
   7   1   1        6.56       10.53      1.08 o
   8   1   1      111.39      108.56      2.92 o
   9   1   1        0.02        0.64      1.37 o
  10   1   1       87.89       72.55      2.78 o
  11   1   1       41.33       36.63      2.33 o
  12   1   1       11.89        8.52      1.93 o
  13   1   1        1.52       -1.12      2.11 o
  14   1   1        0.26        1.03      2.34 o
 -14   2   1       74.46       72.04      3.79 o
 -13   2   1       11.41        8.93      2.04 o
 -12   2   1        2.66        2.80      1.95 o
 -11   2   1       18.35       16.75      2.12 o
 -10   2   1        2.89        5.60      2.10 o
  -9   2   1      350.07      340.99      5.11 o
  -8   2   1       19.60       21.15      1.68 o
  -7   2   1       28.93       39.33      1.99 o
  -6   2   1      906.84     1039.00      7.94 o
  -5   2   1        1.19        1.32      0.81 o
  -4   2   1       94.85      113.11      1.59 o
  -3   2   1     1446.70     1406.53     10.19 o
  -2   2   1      553.07      466.17      4.98 o
  -1   2   1      291.02      293.41      2.27 o
   0   2   1    23347.27    20306.12    197.84 o
   1   2   1      539.27      590.57      3.99 o
   2   2   1    17972.51    16124.35     90.94 o
   3   2   1        5.15        2.77      0.63 o
   4   2   1      327.06      362.99      3.29 o
   5   2   1        8.60       11.67      0.91 o
   6   2   1       23.93       35.05      2.04 o
   7   2   1      847.60      825.71      7.66 o
   8   2   1        1.16        5.05      3.76 o
   9   2   1        2.90        5.64      1.57 o
  10   2   1        9.62        5.82      1.60 o
  11   2   1       84.98       75.34      2.89 o
  12   2   1       47.28       44.29      3.04 o
  13   2   1        7.36       10.38      2.44 o
  14   2   1        3.53        2.87      2.95 o
 -14   3   1       17.16       13.18      3.34 o
 -13   3   1       16.62       18.16      2.55 o
 -12   3   1        3.75       -1.60      1.94 o
 -11   3   1       11.53       13.21      1.95 o
 -10   3   1      126.26      138.32      3.62 o
  -9   3   1      157.03      138.69      2.94 o
  -8   3   1        0.83        2.38      1.26 o
  -7   3   1      509.94      483.74      4.91 o
  -6   3   1      623.94      655.43      5.00 o
  -5   3   1     1160.55     1211.09      7.87 o
  -4   3   1      370.13      374.34      3.69 o
  -3   3   1     1727.52     1658.12     10.76 o
  -2   3   1     1560.31     1580.58     15.36 o
  -1   3   1     1305.63     1278.96     14.03 o
   0   3   1     2630.04     2656.84     18.19 o
   1   3   1      196.56      183.29      1.97 o
   2   3   1      847.57      890.62      6.02 o
   3   3   1     2610.46     2679.21     15.35 o
   4   3   1     2354.03     2417.09     15.58 o
   5   3   1      212.08      181.90      2.44 o
   6   3   1      515.08      473.82      4.51 o
   7   3   1        7.06       12.60      1.21 o
   8   3   1        0.41        0.15      0.96 o
   9   3   1        2.29       -0.08      1.24 o
  10   3   1        2.60       -0.12      1.63 o
  11   3   1        1.46        1.82      2.05 o
  12   3   1       41.97       45.06      3.08 o
  13   3   1        3.07       -0.35      2.41 o
  14   3   1        0.18        0.09      2.95 o
 -14   4   1       32.55       36.07      4.14 o
 -13   4   1        5.05        5.08      3.00 o
 -12   4   1       11.58       10.96      2.16 o
 -11   4   1       20.73       23.91      2.48 o
 -10   4   1        0.02       -0.14      2.77 o
  -9   4   1       15.01       15.92      1.64 o
  -8   4   1      206.67      198.10      3.29 o
  -7   4   1      496.39      495.81      5.58 o
  -6   4   1     1597.98     1657.69     11.42 o
  -5   4   1      216.88      234.94      2.96 o
  -4   4   1       18.22       13.64      0.86 o
  -3   4   1        5.95        9.37      0.73 o
  -2   4   1      633.02      636.92      5.33 o
  -1   4   1      142.27      132.78      1.52 o
   0   4   1     1893.56     1788.58     12.68 o
   1   4   1     2391.81     2391.97     19.21 o
   2   4   1        6.54       11.30      0.71 o
   3   4   1      587.95      592.29      4.50 o
   4   4   1      315.41      314.81      3.27 o
   5   4   1      119.59      133.44      2.16 o
   6   4   1      370.39      353.66      3.82 o
   7   4   1      309.16      311.63      4.24 o
   8   4   1      584.41      562.89      5.61 o
   9   4   1       56.75       51.65      2.31 o
  10   4   1        7.04        8.71      2.01 o
  11   4   1        0.53        1.36      2.01 o
  12   4   1       15.12        7.85      2.35 o
  13   4   1       23.65       19.54      2.77 o
  14   4   1       86.87       91.30      7.48 o
 -14   5   1        8.53        3.90      4.72 o
 -13   5   1       35.93       43.47      4.03 o
 -12   5   1       10.68       19.01      5.95 o
 -11   5   1        0.99        1.36      1.84 o
 -10   5   1        1.36       -0.94      1.77 o
  -9   5   1        8.74       11.02      1.69 o
  -8   5   1        3.23        2.29      1.42 o
  -7   5   1      206.40      194.07      3.46 o
  -6   5   1      602.21      606.71      5.78 o
  -5   5   1      980.64     1002.64     10.65 o
  -4   5   1      609.84      582.96     10.33 o
  -3   5   1      203.31      193.43      2.68 o
  -2   5   1      620.02      657.05      7.89 o
  -1   5   1     2443.65     2485.30     15.73 o
   0   5   1     1152.63     1087.13      8.35 o
   1   5   1      906.73      870.05      8.08 o
   2   5   1      882.47      903.21      7.16 o
   3   5   1      690.63      736.66      5.07 o
   4   5   1     1160.06     1202.30      8.40 o
   5   5   1       17.30       15.55      0.81 o
   6   5   1     1554.82     1527.22     11.06 o
   7   5   1      353.49      352.56      4.13 o
   8   5   1        5.86        6.90      1.35 o
   9   5   1        0.57        3.65      1.94 o
  10   5   1       38.15       37.75      3.28 o
  11   5   1       31.38       30.53      2.71 o
  12   5   1        3.09        2.86      2.26 o
  13   5   1       17.37       20.05      2.91 o
  14   5   1        4.71       -3.28      5.13 o
 -13   6   1        0.38        1.83      3.00 o
 -12   6   1        0.94        1.57      2.56 o
 -11   6   1       16.32       14.24      2.97 o
 -10   6   1       18.14       14.09      1.86 o
  -9   6   1      229.41      232.83      6.54 o
  -8   6   1       27.04       25.52      4.17 o
  -7   6   1       47.87       32.23      4.20 o
  -6   6   1       17.67       22.39      1.77 o
  -5   6   1      290.20      304.21      5.15 o
  -4   6   1      329.59      346.92      4.12 o
  -3   6   1      345.41      379.01      9.17 o
  -2   6   1      632.01      663.31      5.09 o
  -1   6   1        0.41        0.69      0.81 o
   0   6   1        0.49        4.17      0.81 o
   1   6   1      884.28      933.92      7.57 o
   2   6   1      773.05      833.58      9.88 o
   3   6   1     5328.21     5600.04     34.76 o
   4   6   1       13.30       14.41      0.90 o
   5   6   1       66.41       68.13      1.71 o
   6   6   1       66.99       63.11      2.01 o
   7   6   1      581.08      577.80      5.62 o
   8   6   1        7.77       10.73      1.66 o
   9   6   1       26.74       23.01      3.15 o
  10   6   1       18.48       19.16      2.34 o
  11   6   1       12.50       11.24      3.01 o
  12   6   1        3.53        3.50      2.29 o
  13   6   1        1.03       -3.38      3.38 o
 -13   7   1       10.87        8.61      4.10 o
 -12   7   1       39.64       40.59      4.92 o
 -11   7   1        2.35       -2.87      2.87 o
 -10   7   1       25.68       25.03      3.08 o
  -9   7   1      527.42      481.02      8.70 o
  -8   7   1      230.56      228.12      4.69 o
  -7   7   1       84.89       95.13      3.19 o
  -6   7   1        6.07        5.24      1.05 o
  -5   7   1       95.99       87.64      2.19 o
  -4   7   1        0.36        1.02      0.60 o
  -3   7   1      388.38      407.73      4.85 o
  -2   7   1      175.32      154.23      2.07 o
  -1   7   1      138.33      122.15      2.31 o
   0   7   1       46.71       67.73      1.78 o
   1   7   1        9.66       20.36      1.21 o
   2   7   1      969.47     1000.83      9.60 o
   3   7   1      845.47      825.08      6.36 o
   4   7   1       14.72       17.95      1.12 o
   5   7   1       60.89       71.61      2.46 o
   6   7   1        8.77        7.48      1.28 o
   7   7   1       24.81       21.53      2.70 o
   8   7   1      170.55      158.12      3.60 o
   9   7   1      170.56      167.07      4.26 o
  10   7   1        8.68        8.55      2.53 o
  11   7   1       41.58       47.71      3.68 o
  12   7   1        1.16        1.19      2.71 o
  13   7   1        2.70        5.33      3.90 o
 -12   8   1        0.56       -2.67      3.28 o
 -11   8   1       45.96       40.39      4.72 o
 -10   8   1       20.27       19.40      2.82 o
  -9   8   1        2.01       -0.83      2.07 o
  -8   8   1       28.15       26.70      2.50 o
  -7   8   1       14.49       11.95      1.96 o
  -6   8   1      713.34      709.01     10.33 o
  -5   8   1      149.96      125.45      8.05 o
  -4   8   1       36.60       39.84      2.38 o
  -3   8   1        0.89       -0.19      1.05 o
  -2   8   1      805.75      829.32     10.24 o
  -1   8   1        4.56        6.91      1.10 o
   0   8   1      728.51      766.65      8.29 o
   1   8   1       44.76       51.58      1.81 o
   2   8   1      118.63       94.94      3.23 o
   3   8   1       10.70       20.53      1.18 o
   4   8   1      165.68      166.64      2.53 o
   5   8   1       55.24       67.11      2.82 o
   6   8   1        0.69        0.14      1.49 o
   7   8   1       11.76        9.99      1.87 o
   8   8   1        1.76       -0.46      1.10 o
   9   8   1       16.19        9.30      1.96 o
  10   8   1       16.09       14.35      3.69 o
  11   8   1       14.54       12.10      3.90 o
  12   8   1        0.08       -1.64      3.49 o
 -12   9   1       49.63       51.46      5.54 o
 -11   9   1        2.14        1.03      3.28 o
 -10   9   1        0.80       -0.62      2.17 o
  -9   9   1       22.35       22.32      2.89 o
  -8   9   1       21.59       23.88      2.68 o
  -7   9   1       73.88       67.48      3.07 o
  -6   9   1        0.14       -1.66      1.66 o
  -5   9   1       99.35       95.92      2.56 o
  -4   9   1      290.07      239.15     41.87 o
  -3   9   1      204.12      198.29      3.29 o
  -2   9   1      109.83      110.98      2.65 o
  -1   9   1     1563.02     1656.41     13.11 o
   0   9   1       20.35       22.69      1.45 o
   1   9   1       62.47       71.30      2.17 o
   2   9   1      845.23      828.27      7.66 o
   3   9   1      277.95      311.15      4.54 o
   4   9   1        1.83        1.25      1.36 o
   5   9   1        0.00       -1.55      1.92 o
   6   9   1      140.79      145.45      7.38 o
   7   9   1       50.45       51.64      7.38 o
   8   9   1       12.30       13.59      2.60 o
   9   9   1       25.39       24.70      2.82 o
  10   9   1       15.58       13.35      2.74 o
  11   9   1        1.11       -0.41      3.28 o
  12   9   1        0.82       -3.49      3.49 o
 -11  10   1       13.10       14.35      4.10 o
 -10  10   1        3.86        1.51      3.90 o
  -9  10   1      110.86       97.93      4.64 o
  -8  10   1       49.63       44.92      3.33 o
  -7  10   1      180.60      174.30      5.40 o
  -6  10   1      179.82      183.97      5.28 o
  -5  10   1      120.08      105.10      3.34 o
  -4  10   1       19.98       20.31      1.60 o
  -3  10   1       69.66       69.84      2.45 o
  -2  10   1       27.44       28.57      1.73 o
  -1  10   1       13.32       12.14      1.52 o
   0  10   1       18.17       23.27      1.80 o
   1  10   1      143.51      151.14      3.04 o
   2  10   1      267.51      259.68      3.92 o
   3  10   1      235.47      216.82     13.79 o
   4  10   1      117.06      110.87      3.25 o
   5  10   1        1.12        1.39      2.31 o
   6  10   1       14.99       12.51      2.51 o
   7  10   1       33.10       40.66      3.18 o
   8  10   1        3.01        1.68      2.36 o
   9  10   1       11.26       10.42      2.66 o
  10  10   1       14.61       18.17      4.10 o
  11  10   1        2.73        4.31      3.69 o
 -11  11   1        0.26        3.76      5.13 o
 -10  11   1        3.35        4.17      2.74 o
  -9  11   1        8.33       12.87      3.08 o
  -8  11   1       50.80       52.20      3.62 o
  -7  11   1       11.84       12.67      2.77 o
  -6  11   1      182.74      164.53      5.31 o
  -5  11   1       30.69       25.18      4.20 o
  -4  11   1      187.06      179.28      4.13 o
  -3  11   1      197.10      195.67      3.66 o
  -2  11   1       58.37       58.98      2.35 o
  -1  11   1        8.72       11.43      1.63 o
   0  11   1      338.58      356.92      4.77 o
   1  11   1       23.86       19.54      1.71 o
   2  11   1      498.45      512.83      7.00 o
   3  11   1       52.95       48.13      4.82 o
   4  11   1        9.50        6.70      2.16 o
   5  11   1       19.04       20.83      3.69 o
   6  11   1       27.19       34.59      3.09 o
   7  11   1        4.10        1.24      2.24 o
   8  11   1       29.64       18.05      4.00 o
   9  11   1        0.61       -0.15      2.77 o
  10  11   1        2.58        3.16      3.28 o
 -11  12   1        6.82        8.00      4.31 o
 -10  12   1        8.05        8.10      2.90 o
  -9  12   1        0.90        1.65      2.66 o
  -8  12   1        6.25        4.90      2.60 o
  -7  12   1       14.14       13.87      2.66 o
  -6  12   1       20.23       21.82      2.86 o
  -5  12   1        3.96        7.18      2.46 o
  -4  12   1        0.07       -1.16      1.20 o
  -3  12   1        9.27        9.20      1.64 o
  -2  12   1        9.63       10.35      1.63 o
  -1  12   1     1132.11     1102.95     10.45 o
   0  12   1      118.88      125.11      3.28 o
   1  12   1      119.48      110.69      4.25 o
   2  12   1       88.61       72.63      3.19 o
   3  12   1      292.82      222.99     64.17 o
   4  12   1       10.67       10.48      2.51 o
   5  12   1       23.10       16.51      2.74 o
   6  12   1        3.97        2.96      2.31 o
   7  12   1        0.43       -0.96      2.10 o
   8  12   1        1.86       -0.40      2.31 o
   9  12   1        6.73        3.01      2.82 o
  10  12   1        3.54       -1.13      3.59 o
 -10  13   1        3.36        5.33      4.51 o
  -9  13   1        6.56        5.56      3.00 o
  -8  13   1       36.52       45.15      3.79 o
  -7  13   1       20.69       17.13      3.90 o
  -6  13   1        2.54        3.55      2.39 o
  -5  13   1        1.70       -0.35      2.31 o
  -4  13   1       63.19       58.22      3.59 o
  -3  13   1        4.95        6.13      1.97 o
  -2  13   1       35.51       33.35      2.15 o
  -1  13   1       10.28       18.07      1.82 o
   0  13   1        0.99       -1.81      1.81 o
   1  13   1       27.85       31.33      2.52 o
   2  13   1       65.28       74.82      4.25 o
   3  13   1       71.71       65.16      3.18 o
   4  13   1      224.38      243.76      6.50 o
   5  13   1       34.08       31.82      3.32 o
   6  13   1       10.62        8.74      2.66 o
   7  13   1        8.81        8.95      2.74 o
   8  13   1       60.49       64.22      4.82 o
   9  13   1        1.19        0.41      2.75 o
  10  13   1        2.51       10.46      4.92 o
  -8  14   1        6.41        6.06      3.15 o
  -7  14   1       71.67       75.13      4.55 o
  -6  14   1       14.18       15.41      2.97 o
  -5  14   1      109.12      111.76      4.87 o
  -4  14   1       17.77       16.71      2.97 o
  -3  14   1       17.56       21.32      2.39 o
  -2  14   1        5.55        3.93      1.92 o
  -1  14   1        0.99        0.56      1.92 o
   0  14   1        1.30        0.96      2.19 o
   1  14   1        5.78        6.58      2.04 o
   2  14   1       84.44       93.98      5.63 o
   3  14   1       59.33       49.35      3.76 o
   4  14   1       15.91       14.08      2.86 o
   5  14   1       67.09       74.59      7.69 o
   6  14   1        3.97        2.04      2.51 o
   7  14   1       56.65       68.04      4.49 o
   8  14   1        0.15       -2.60      2.60 o
  -8  15   1       14.85       17.63      4.51 o
  -7  15   1       26.64       25.24      3.68 o
  -6  15   1       55.36       54.75      4.17 o
  -5  15   1        6.76        8.00      2.95 o
  -4  15   1        9.01        6.48      2.60 o
  -3  15   1       27.51       30.54      3.40 o
  -2  15   1       16.67       16.53      3.11 o
  -1  15   1       12.59       17.29      3.03 o
   0  15   1       17.13       17.39      2.90 o
   1  15   1        0.00       -1.97      2.83 o
   2  15   1       62.16       71.88      3.42 o
   3  15   1        7.88       12.00      2.80 o
   4  15   1       21.18       29.15      3.53 o
   5  15   1        0.22       -1.61      2.60 o
   6  15   1        0.96       -1.13      2.86 o
   7  15   1        4.59        5.94      3.03 o
  -6  16   1        5.12        4.72      3.90 o
  -5  16   1        0.11        1.44      4.31 o
  -4  16   1        3.98        1.23      4.31 o
  -3  16   1        0.06        1.03      4.31 o
  -2  16   1        0.59        1.53      2.66 o
  -1  16   1       30.34       28.59      3.62 o
   0  16   1        1.64        2.34      2.53 o
   1  16   1       31.51       23.56      3.47 o
   2  16   1        0.08       -3.18      3.18 o
   3  16   1        0.05       -0.82      3.90 o
   4  16   1        2.94        1.77      2.86 o
   5  16   1        2.22        0.66      3.69 o
   6  16   1        2.38        4.51      4.10 o
  -3  17   1        1.50        7.18      4.51 o
  -2  17   1       18.09       26.59      7.38 o
  -1  17   1        0.76       -2.75      2.75 o
   0  17   1        0.65       -2.23      2.97 o
   1  17   1        0.11        0.13      2.97 o
   2  17   1        0.23        3.08      4.72 o
   4  17   1        1.93        0.21      4.31 o
 -14   0   2        2.60        4.10      3.90 o
 -12   0   2       76.57       77.76      4.56 o
 -10   0   2       10.16       18.10      3.90 o
  -8   0   2       29.26       26.95      3.49 o
  -6   0   2     1589.32     1737.78     19.49 o
  -4   0   2       26.47       34.03      2.67 o
  -2   0   2        0.20        4.31      1.44 o
   2   0   2     1876.21     1695.79     16.56 o
   4   0   2      879.53      797.96      8.96 o
   6   0   2       12.65       23.84      2.93 o
   8   0   2       21.57       24.98      2.45 o
  10   0   2      150.58      165.96      7.69 o
  12   0   2        6.31        6.00      2.31 o
 -15   1   2       27.22       39.77      5.54 o
 -14   1   2        0.59        1.14      2.68 o
 -13   1   2       23.47       30.33      3.77 o
 -12   1   2        1.95        0.21      1.90 o
 -11   1   2        0.23        0.29      1.71 o
 -10   1   2       42.01       41.59      2.63 o
  -9   1   2        1.20        0.87      1.58 o
  -8   1   2       23.20       29.44      1.94 o
  -7   1   2      290.01      266.20      4.02 o
  -6   1   2      927.85      993.40      8.79 o
  -5   1   2     1545.62     1669.01     14.91 o
  -4   1   2      206.08      230.55      4.76 o
  -3   1   2     3955.94     3807.99     41.93 o
  -2   1   2     3373.56     3318.44     31.97 o
  -1   1   2     1593.73     1410.17     14.13 o
   0   1   2     3920.82     3877.14     30.48 o
   1   1   2    10052.75     9675.93     67.09 o
   2   1   2       82.97       81.63      1.21 o
   3   1   2     6060.86     6109.42     34.14 o
   4   1   2      148.49      131.67      1.46 o
   5   1   2      696.05      713.18      5.75 o
   6   1   2       15.39       14.58      1.15 o
   7   1   2        8.93        7.39      1.24 o
   8   1   2      197.89      185.54      4.09 o
   9   1   2        0.00        0.74      1.36 o
  10   1   2       19.91       30.76      2.04 o
  11   1   2       23.93       23.83      1.98 o
  12   1   2       35.17       46.29      3.10 o
  13   1   2       26.48       23.73      2.77 o
 -15   2   2       71.86       86.52      6.97 o
 -14   2   2        0.01       -2.45      2.45 o
 -13   2   2        2.34        2.13      2.20 o
 -12   2   2       12.39       11.71      2.28 o
 -11   2   2       18.07       19.21      2.43 o
 -10   2   2        1.92        1.15      1.73 o
  -9   2   2       43.77       44.23      2.60 o
  -8   2   2      215.44      237.56      7.33 o
  -7   2   2      294.91      314.87      4.21 o
  -6   2   2      665.10      645.20      6.27 o
  -5   2   2      156.29      154.21      2.58 o
  -4   2   2     4058.13     4092.72     28.41 o
  -3   2   2     1093.59     1046.87      9.39 o
  -2   2   2     2679.91     2704.50     21.25 o
  -1   2   2    10754.82    10259.74    140.11 o
   0   2   2      353.65      347.37      3.00 o
   1   2   2     1667.09     1719.68     14.12 o
   2   2   2     1439.73     1317.20      9.60 o
   3   2   2     1541.47     1563.46     10.27 o
   4   2   2     1147.87     1147.85      7.99 o
   5   2   2      846.02      878.90      6.63 o
   6   2   2        1.99        0.18      0.81 o
   7   2   2       27.24       19.67      1.27 o
   8   2   2      496.41      471.78      8.76 o
   9   2   2       26.17       25.19      2.23 o
  10   2   2       32.65       32.53      2.56 o
  11   2   2        7.37       10.45      2.16 o
  12   2   2        0.56        4.05      2.79 o
  13   2   2        0.43       -0.21      2.11 o
  14   2   2       20.71       27.88      4.51 o
 -14   3   2        9.19        9.45      2.61 o
 -13   3   2        1.77        6.12      2.25 o
 -12   3   2       36.78       39.22      3.75 o
 -11   3   2      385.83      362.32      7.02 o
 -10   3   2        0.94       -0.01      1.77 o
  -9   3   2      103.22       96.41      3.46 o
  -8   3   2      195.66      203.96      3.67 o
  -7   3   2        7.94        9.16      1.14 o
  -6   3   2      254.47      269.16      3.11 o
  -5   3   2        6.66        5.18      0.83 o
  -4   3   2       25.04       19.02      1.04 o
  -3   3   2      281.06      287.60      3.17 o
  -2   3   2        1.12        1.94      0.73 o
  -1   3   2     1177.79     1126.38      8.35 o
   0   3   2     1057.76     1055.35      9.09 o
   1   3   2     1708.46     1706.09     11.06 o
   2   3   2      296.59      280.32      2.40 o
   3   3   2      161.57      168.64      1.99 o
   4   3   2      215.60      257.33      2.99 o
   5   3   2      507.14      498.56      4.43 o
   6   3   2      168.60      170.27      2.59 o
   7   3   2        6.04        6.34      1.16 o
   8   3   2      350.29      334.78      4.69 o
   9   3   2        0.13       -1.32      1.32 o
  10   3   2       15.25       15.46      2.17 o
  11   3   2       33.20       34.21      2.68 o
  12   3   2       14.31       18.14      2.47 o
  13   3   2       41.60       45.06      5.04 o
  14   3   2       27.69       33.83      4.72 o
 -14   4   2       80.26       74.02      4.96 o
 -13   4   2       10.87       12.02      3.45 o
 -12   4   2       14.47       15.54      2.50 o
 -11   4   2       44.65       45.28      2.92 o
 -10   4   2       38.86       36.49      2.64 o
  -9   4   2       11.21       13.63      1.74 o
  -8   4   2       40.24       36.78      1.95 o
  -7   4   2      143.57      145.91      2.57 o
  -6   4   2      118.02      110.60      2.40 o
  -5   4   2       68.74       61.71      1.63 o
  -4   4   2       29.95       34.63      1.79 o
  -3   4   2     2186.56     2228.12     16.04 o
  -2   4   2      334.07      346.04      3.85 o
  -1   4   2     2348.90     2570.57     17.93 o
   0   4   2        9.72        6.51      0.52 o
   1   4   2      459.02      436.01      3.80 o
   2   4   2       41.28       44.86      1.05 o
   3   4   2      255.16      245.02      2.22 o
   4   4   2      871.59      921.70      6.07 o
   5   4   2      408.06      394.73      3.91 o
   6   4   2      300.21      279.46      5.64 o
   7   4   2       20.26       25.56      1.41 o
   8   4   2       44.33       44.74      1.75 o
   9   4   2      208.52      191.63      5.73 o
  10   4   2       79.43       79.43      3.52 o
  11   4   2        3.82        4.47      2.11 o
  12   4   2       31.25       30.21      2.85 o
  13   4   2        1.08       -0.26      2.38 o
  14   4   2        9.18       21.94      4.51 o
 -14   5   2        0.85       -4.92      4.92 o
 -13   5   2        4.68        4.21      2.80 o
 -12   5   2        9.98        9.95      4.76 o
 -11   5   2        0.59        1.78      1.89 o
 -10   5   2      244.67      227.63      4.30 o
  -9   5   2      353.61      345.19      7.62 o
  -8   5   2       60.76       65.03      2.51 o
  -7   5   2      268.04      252.16      4.65 o
  -6   5   2      120.36      125.79      2.31 o
  -5   5   2        3.98        7.77      0.96 o
  -4   5   2      157.93      163.20      2.24 o
  -3   5   2       20.98       13.36      1.45 o
  -2   5   2      341.30      372.83      6.09 o
  -1   5   2      920.86      882.39      7.11 o
   0   5   2      174.94      184.94      2.87 o
   1   5   2       73.61       93.42      1.58 o
   2   5   2        0.26        0.14      0.62 o
   3   5   2       92.53      103.13      1.65 o
   4   5   2        0.35        1.38      0.66 o
   5   5   2       76.91       88.45      2.21 o
   6   5   2      182.12      182.31      2.80 o
   7   5   2      111.82      104.02      3.91 o
   8   5   2        3.18        4.28      1.63 o
   9   5   2      119.16      118.08      3.79 o
  10   5   2        2.09        1.01      1.98 o
  11   5   2       18.62       14.69      2.41 o
  12   5   2        9.40        2.46      2.29 o
  13   5   2        0.85        0.25      2.94 o
 -13   6   2        6.88        7.38      3.90 o
 -12   6   2        2.04        1.82      4.10 o
 -11   6   2        3.54        4.76      2.11 o
 -10   6   2        0.43        0.37      1.62 o
  -9   6   2        1.06        1.52      1.43 o
  -8   6   2       46.48       44.59      2.09 o
  -7   6   2        5.79        3.69      1.35 o
  -6   6   2       65.20       71.58      1.95 o
  -5   6   2        3.91        0.98      0.89 o
  -4   6   2     1451.97     1505.24     10.44 o
  -3   6   2      153.61      161.64      2.16 o
  -2   6   2      304.47      326.33      3.70 o
  -1   6   2       23.38       21.44      1.10 o
   0   6   2     4788.13     4993.17     41.16 o
   1   6   2        2.11        8.04      0.87 o
   2   6   2      952.48      947.22      6.84 o
   3   6   2      138.83      166.85      2.17 o
   4   6   2      105.42       88.98      2.92 o
   5   6   2       65.43       75.55      2.10 o
   6   6   2       11.71       15.81      1.59 o
   7   6   2      261.49      258.89      4.19 o
   8   6   2      398.65      394.50      5.44 o
   9   6   2        0.11        0.25      1.80 o
  10   6   2        0.78       -1.30      1.92 o
  11   6   2       19.36       19.64      2.55 o
  12   6   2        4.13        3.69      2.44 o
  13   6   2        3.39       -1.63      2.42 o
 -13   7   2       19.64       14.15      4.92 o
 -12   7   2       35.31       45.51      5.54 o
 -11   7   2        0.01       -2.87      2.87 o
 -10   7   2        5.31        2.94      1.96 o
  -9   7   2       61.02       57.43      2.79 o
  -8   7   2      208.61      207.41      4.54 o
  -7   7   2      103.77       98.36      4.81 o
  -6   7   2       21.33       22.44      1.57 o
  -5   7   2       22.13       19.41      1.28 o
  -4   7   2       44.56       50.74      1.64 o
  -3   7   2      196.33      207.39      2.69 o
  -2   7   2      236.38      243.37      3.55 o
  -1   7   2      264.36      201.26      2.90 o
   0   7   2      123.78      116.03      2.17 o
   1   7   2       23.82       19.56      1.14 o
   2   7   2      190.70      208.94      2.84 o
   3   7   2      165.34      148.74      2.49 o
   4   7   2        0.65        1.40      0.83 o
   5   7   2      123.81      124.39      3.38 o
   6   7   2      418.95      418.26      5.30 o
   7   7   2        0.65        0.57      1.40 o
   8   7   2        1.79       -0.93      1.41 o
   9   7   2        2.82        1.19      1.54 o
  10   7   2       38.09       31.96      2.76 o
  11   7   2        0.09       -2.22      2.84 o
  12   7   2       29.46       34.10      3.25 o
  13   7   2        0.23       -4.72      4.72 o
 -12   8   2        2.82        5.13      4.10 o
 -11   8   2        4.62        3.49      3.28 o
 -10   8   2        0.84       -0.98      2.10 o
  -9   8   2        4.66       10.22      1.98 o
  -8   8   2       10.96        8.66      2.31 o
  -7   8   2       15.09       16.29      2.07 o
  -6   8   2        0.06       -0.36      1.60 o
  -5   8   2      105.00      104.17      2.57 o
  -4   8   2      126.90      129.25      4.72 o
  -3   8   2      872.93      899.61      8.06 o
  -2   8   2      632.93      670.00      6.42 o
  -1   8   2      105.49      110.60      2.36 o
   0   8   2        0.02       -0.56      0.95 o
   1   8   2      265.69      305.31      3.78 o
   2   8   2      182.81      210.80      3.59 o
   3   8   2       21.06       14.41      1.27 o
   4   8   2      147.53      140.30      2.77 o
   5   8   2      358.32      361.34      6.26 o
   6   8   2        0.29       -0.21      1.14 o
   7   8   2      118.66      108.93      3.40 o
   8   8   2        3.77        5.32      1.63 o
   9   8   2        0.01       -1.60      1.86 o
  10   8   2       13.34       13.94      2.74 o
  11   8   2       10.16        3.28      3.49 o
  12   8   2       36.01       42.23      5.33 o
 -12   9   2       10.71        7.79      4.10 o
 -11   9   2       26.94       28.02      3.24 o
 -10   9   2       22.07       18.09      2.97 o
  -9   9   2       56.42       58.44      3.68 o
  -8   9   2       88.75       73.93      5.83 o
  -7   9   2      217.40      219.38      5.80 o
  -6   9   2        1.13        1.21      1.65 o
  -5   9   2      269.59      262.81      4.32 o
  -4   9   2      189.31      188.82      4.03 o
  -3   9   2      172.13      168.72      3.17 o
  -2   9   2       35.12       31.69      1.75 o
  -1   9   2       53.47       71.81      2.62 o
   0   9   2      378.13      363.04      4.43 o
   1   9   2       45.51       47.12      2.74 o
   2   9   2      694.64      560.65    125.66 o
   3   9   2       76.24       78.23      2.78 o
   4   9   2      142.42      136.83      3.40 o
   5   9   2       28.54       17.31      1.89 o
   6   9   2       25.04       32.47      2.24 o
   7   9   2      178.22      189.51      5.50 o
   8   9   2       15.89       14.39      2.60 o
   9   9   2        0.80       -0.63      2.16 o
  10   9   2        4.51        3.08      3.69 o
  11   9   2       37.15       38.54      5.13 o
 -11  10   2        3.30        2.60      5.33 o
 -10  10   2        1.04        0.51      2.46 o
  -9  10   2       42.23       45.04      3.53 o
  -8  10   2        0.11       -0.82      2.17 o
  -7  10   2       15.57       12.54      3.67 o
  -6  10   2       75.85       70.41      3.12 o
  -5  10   2        4.97        8.68      1.58 o
  -4  10   2      545.47      540.11      6.15 o
  -3  10   2      152.94      145.16      4.08 o
  -2  10   2      165.81      161.34      3.21 o
  -1  10   2      166.23      160.38      3.10 o
   0  10   2      876.63      849.39      7.99 o
   1  10   2       25.05       17.36      1.52 o
   2  10   2       19.21       20.17      2.39 o
   3  10   2       14.50       18.60      1.87 o
   4  10   2       40.98       41.98      3.28 o
   5  10   2       35.61       37.34      3.03 o
   6  10   2       22.16       30.59      3.00 o
   7  10   2       21.45       24.45      2.97 o
   8  10   2       12.07       15.85      2.74 o
   9  10   2       19.97       15.44      2.89 o
  10  10   2       22.41       27.68      4.51 o
  11  10   2        0.02        2.26      3.69 o
 -11  11   2       24.61       21.79      3.79 o
 -10  11   2        0.52       -2.34      2.87 o
  -9  11   2       20.39       15.45      2.95 o
  -8  11   2       27.10       26.10      3.05 o
  -7  11   2        1.07       -0.08      2.31 o
  -6  11   2        2.59        0.28      1.40 o
  -5  11   2        1.45        5.23      1.80 o
  -4  11   2       14.75       10.93      1.66 o
  -3  11   2       80.35       74.68      2.60 o
  -2  11   2       14.06       10.40      1.62 o
  -1  11   2      134.52      139.96      3.15 o
   0  11   2       28.13       34.95      1.92 o
   1  11   2      294.58      284.40      5.07 o
   2  11   2        6.05        6.42      1.80 o
   3  11   2        0.78        1.55      1.77 o
   4  11   2       39.70       38.90      3.79 o
   5  11   2      313.44      303.11      7.09 o
   6  11   2       56.13       60.11      8.41 o
   7  11   2       14.34       17.28      2.74 o
   8  11   2        7.79        8.25      2.68 o
   9  11   2        6.15       10.70      2.97 o
  10  11   2       25.65       27.81      3.55 o
 -11  12   2        1.18       -2.67      4.10 o
 -10  12   2       17.47       18.06      3.20 o
  -9  12   2        4.58       10.28      2.82 o
  -8  12   2        0.21        2.58      2.39 o
  -7  12   2        9.61        8.84      2.56 o
  -6  12   2       15.82       15.18      2.56 o
  -5  12   2       10.26       10.62      2.56 o
  -4  12   2        9.96       10.01      1.73 o
  -3  12   2        2.00       -1.74      2.40 o
  -2  12   2       33.17       27.87      2.16 o
  -1  12   2      353.68      339.70      6.77 o
   0  12   2       27.73       27.30      2.33 o
   1  12   2      202.04      195.54      4.49 o
   2  12   2      157.38      139.54      3.92 o
   3  12   2       88.09       86.07      4.23 o
   4  12   2      174.63      155.92      5.28 o
   5  12   2       99.05       84.26      4.92 o
   6  12   2        2.35        1.51      2.31 o
   7  12   2        2.72        0.17      2.51 o
   8  12   2       20.17       15.70      3.00 o
   9  12   2        3.03       -2.51      2.51 o
  10  12   2        7.18       11.89      4.31 o
 -10  13   2        2.05        3.90      4.51 o
  -9  13   2        1.33        1.74      2.66 o
  -8  13   2        2.87        3.23      2.56 o
  -7  13   2      129.13      126.15      5.19 o
  -6  13   2       19.81       15.98      2.89 o
  -5  13   2        1.40       -0.27      2.27 o
  -4  13   2       17.45       15.56      2.16 o
  -3  13   2       37.46       40.60      2.26 o
  -2  13   2      196.36      212.59      6.47 o
  -1  13   2       81.91       81.80      3.50 o
   0  13   2      353.95      343.64      6.03 o
   1  13   2        5.17        5.39      1.89 o
   2  13   2        1.08        1.82      1.84 o
   3  13   2       30.09       33.36      3.32 o
   4  13   2      207.38      209.23     10.46 o
   5  13   2        8.77       15.00      2.80 o
   6  13   2       18.39       22.43      3.11 o
   7  13   2        3.86        1.52      2.97 o
   8  13   2        0.49       -2.13      2.74 o
   9  13   2       14.93       26.04      5.54 o
  -9  14   2        0.02       -1.23      3.69 o
  -8  14   2       26.00       29.49      4.61 o
  -7  14   2       22.18       20.18      3.15 o
  -6  14   2       26.06       31.68      3.47 o
  -5  14   2        1.04        0.41      2.56 o
  -4  14   2       15.32       13.69      3.90 o
  -3  14   2        0.72        1.70      2.39 o
  -2  14   2        2.92        3.72      1.97 o
  -1  14   2       62.23       64.77      3.19 o
   0  14   2       19.28       22.39      2.39 o
   1  14   2       58.16       52.41      2.90 o
   2  14   2       22.22       26.58      2.56 o
   3  14   2        7.84        8.25      2.82 o
   4  14   2        2.28        2.58      2.66 o
   5  14   2        6.74        7.38      2.74 o
   6  14   2        0.00        2.44      2.68 o
   7  14   2        0.15        0.38      2.87 o
   8  14   2        0.79       -0.45      4.31 o
  -8  15   2        0.01       -3.49      3.49 o
  -7  15   2       10.71        6.08      3.03 o
  -6  15   2        2.29        2.38      2.74 o
  -5  15   2       26.87       29.93      5.13 o
  -4  15   2        0.37       -1.64      3.49 o
  -3  15   2        9.50       11.29      2.90 o
  -2  15   2        4.51        1.95      2.46 o
  -1  15   2        6.50        7.73      2.17 o
   0  15   2        1.25        1.52      2.05 o
   1  15   2        0.71        1.72      2.19 o
   2  15   2        2.32        1.03      2.51 o
   3  15   2        2.70        0.59      2.87 o
   4  15   2        0.29       -1.76      2.60 o
   5  15   2       13.46       12.49      3.26 o
   6  15   2       16.90       19.96      3.68 o
  -5  16   2        1.69       10.87      4.92 o
  -4  16   2        0.30        3.90      4.31 o
  -3  16   2        1.47        3.28      4.10 o
  -2  16   2        4.53       -0.33      2.74 o
  -1  16   2        2.81        5.95      2.97 o
   0  16   2        6.77        7.37      2.95 o
   1  16   2        1.66        1.08      3.03 o
   2  16   2        4.09        2.55      2.89 o
   3  16   2        2.53        7.26      2.86 o
   4  16   2       15.66       11.47      3.26 o
   5  16   2        2.72        4.92      4.31 o
  -2  17   2       15.10       16.59      4.61 o
  -1  17   2        6.37        6.43      3.49 o
   0  17   2        0.06       -2.90      2.90 o
   1  17   2        2.85        3.49      4.72 o
   2  17   2        0.47       -0.77      4.82 o
   3  17   2        5.56        9.64      4.31 o
   4  17   2        0.57        0.41      4.51 o
 -13   0   3        3.08       -0.82      3.69 o
 -11   0   3       30.95       26.04      4.31 o
  -9   0   3       48.51       41.00      4.51 o
  -7   0   3      295.83      284.16      8.61 o
  -5   0   3        1.13        1.64      2.26 o
  -3   0   3     1002.70      912.14     14.56 o
  -1   0   3     6402.07     6345.38     84.47 o
   1   0   3    14803.44    13823.37    133.52 o
   3   0   3       17.61       26.16      1.17 o
   5   0   3      209.74      204.27      3.56 o
   7   0   3       24.48       17.10      6.36 o
   9   0   3       43.24       50.25      3.00 o
  11   0   3       14.67       16.88      2.61 o
  13   0   3        3.59       -3.90      3.90 o
 -14   1   3       23.84       25.64      3.40 o
 -13   1   3        8.53        7.03      2.68 o
 -12   1   3      136.74      134.28      5.29 o
 -11   1   3       32.24       31.43      3.11 o
 -10   1   3       15.64       15.36      2.74 o
  -9   1   3       10.12       10.72      2.46 o
  -8   1   3      297.39      331.35      6.95 o
  -7   1   3      944.83      916.85     12.18 o
  -6   1   3      270.35      296.87      5.65 o
  -5   1   3      885.64      892.73     11.09 o
  -4   1   3     2584.18     2601.73     26.38 o
  -3   1   3     2776.14     2772.18     27.54 o
  -2   1   3     4424.43     4105.41     39.36 o
  -1   1   3     9440.55     9144.83     88.40 o
   0   1   3     2052.84     2061.87     16.53 o
   1   1   3     1857.03     1603.76     17.57 o
   2   1   3       80.61       86.86      3.72 o
   3   1   3      417.53      368.99      6.68 o
   4   1   3     1168.74     1272.88      7.85 o
   5   1   3     3404.79     3536.20     20.27 o
   6   1   3      263.47      291.32      3.22 o
   7   1   3      166.07      166.58      3.11 o
   8   1   3      383.60      391.13      5.40 o
   9   1   3      193.65      157.75     36.56 o
  10   1   3        0.05        0.28      1.51 o
  11   1   3        9.99        8.78      2.14 o
  12   1   3        3.24        5.19      2.11 o
  13   1   3       19.13       23.92      5.43 o
 -15   2   3        2.01        6.15      4.31 o
 -14   2   3       16.09       15.75      3.40 o
 -13   2   3       12.11       11.94      2.97 o
 -12   2   3        0.22        3.19      2.60 o
 -11   2   3       64.17       70.84      4.13 o
 -10   2   3      187.42      172.47      4.57 o
  -9   2   3        9.74        9.46      2.24 o
  -8   2   3      409.38      436.59      6.51 o
  -7   2   3     1489.32     1556.14     14.95 o
  -6   2   3      607.50      561.61      8.41 o
  -5   2   3      426.42      424.71     10.15 o
  -4   2   3     4207.28     4224.55     60.58 o
  -3   2   3      163.02      174.87      2.87 o
  -2   2   3     9029.71     8846.32     95.22 o
  -1   2   3     2840.30     2855.58     36.13 o
   0   2   3     1198.92     1226.61     10.32 o
   1   2   3      146.81      141.05      2.19 o
   2   2   3      854.44      919.35      7.02 o
   3   2   3      306.10      310.77      2.85 o
   4   2   3      180.26      158.60      2.45 o
   5   2   3      685.35      721.56      5.72 o
   6   2   3      123.52      137.62      2.31 o
   7   2   3       35.14       37.34      1.70 o
   8   2   3      986.02      968.15     13.91 o
   9   2   3       68.42       78.72      3.22 o
  10   2   3       14.01       16.17      2.23 o
  11   2   3        9.55        5.82      2.11 o
  12   2   3        0.72        1.52      3.26 o
  13   2   3       19.71       16.10      3.98 o
 -14   3   3       55.95       56.84      4.49 o
 -13   3   3       39.48       42.28      3.91 o
 -12   3   3       26.45       27.79      3.32 o
 -11   3   3        0.04        3.07      1.97 o
 -10   3   3       39.80       37.72      2.76 o
  -9   3   3      310.15      285.81      6.86 o
  -8   3   3      484.53      480.05      6.79 o
  -7   3   3       84.50       85.92      2.20 o
  -6   3   3       34.06       34.74      1.39 o
  -5   3   3       65.46       65.17      2.21 o
  -4   3   3        1.51        0.85      0.63 o
  -3   3   3       42.99       28.64      1.20 o
  -2   3   3     2979.74     3131.96     21.76 o
  -1   3   3     8216.27     8162.89     67.80 o
   0   3   3        6.22        1.30      0.57 o
   1   3   3      132.29      173.86      2.58 o
   2   3   3     5003.30     5178.28     56.86 o
   3   3   3      227.28      240.07      2.60 o
   4   3   3      356.74      394.93      3.61 o
   5   3   3      369.37      373.46      3.68 o
   6   3   3      112.72      107.57      2.14 o
   7   3   3       44.64       46.32      1.76 o
   8   3   3      178.96      170.51      4.19 o
   9   3   3       58.71       61.10      3.03 o
  10   3   3       10.41        7.65      2.05 o
  11   3   3        3.72        5.83      2.05 o
  12   3   3        0.00       -2.01      2.01 o
  13   3   3       15.47       15.94      3.32 o
 -14   4   3        0.14       -2.82      2.82 o
 -13   4   3        0.00        0.18      2.53 o
 -12   4   3        3.61        8.69      2.71 o
 -11   4   3       39.62       37.00      3.12 o
 -10   4   3       84.68       89.02      3.72 o
  -9   4   3       63.86       60.32      2.98 o
  -8   4   3       50.72       54.71      2.33 o
  -7   4   3        4.05        2.42      1.21 o
  -6   4   3       36.35       41.77      3.04 o
  -5   4   3       19.04       23.66      1.35 o
  -4   4   3      531.66      536.77      6.42 o
  -3   4   3     2632.49     2660.74     18.99 o
  -2   4   3        0.30       -0.64      0.68 o
  -1   4   3     3007.57     2995.39     20.86 o
   0   4   3      246.75      238.54      2.20 o
   1   4   3     3383.36     3425.62     33.75 o
   2   4   3      404.64      417.85      3.98 o
   3   4   3      134.20      137.71      1.96 o
   4   4   3      681.63      663.36      5.29 o
   5   4   3     1289.33     1385.21      9.89 o
   6   4   3      529.68      559.97      5.47 o
   7   4   3        0.82       -0.18      1.36 o
   8   4   3      333.01      326.46      5.66 o
   9   4   3        3.97        3.55      1.79 o
  10   4   3      124.52      127.21      4.12 o
  11   4   3       13.11       14.46      2.64 o
  12   4   3       27.06       23.11      2.72 o
  13   4   3        2.09        1.28      2.41 o
 -13   5   3        2.26        2.78      2.89 o
 -12   5   3       68.69       76.82      4.63 o
 -11   5   3       73.71       71.68      3.46 o
 -10   5   3       10.89       10.38      1.80 o
  -9   5   3       51.56       49.29      2.35 o
  -8   5   3      185.68      183.87      4.29 o
  -7   5   3        5.03        5.23      1.25 o
  -6   5   3       16.67       19.31      1.29 o
  -5   5   3      142.50      116.23      2.49 o
  -4   5   3      143.44      155.50      3.11 o
  -3   5   3      164.65      206.30      2.88 o
  -2   5   3      777.74      802.86      6.82 o
  -1   5   3      148.64      147.98      2.23 o
   0   5   3       69.04       69.06      1.17 o
   1   5   3       70.62       73.02      1.37 o
   2   5   3      724.63      744.89      5.45 o
   3   5   3       46.59       34.69      1.08 o
   4   5   3        8.21       10.07      0.91 o
   5   5   3        9.07       10.06      2.49 o
   6   5   3      112.81      118.84      2.86 o
   7   5   3       29.78       34.48      2.19 o
   8   5   3        3.64        6.32      1.59 o
   9   5   3      219.15      228.74      5.07 o
  10   5   3       52.74       51.80      3.09 o
  11   5   3       18.93       18.80      3.37 o
  12   5   3       55.90       60.18      6.07 o
  13   5   3       51.62       57.82      3.86 o
 -13   6   3       10.49        8.41      4.31 o
 -12   6   3        0.04       -2.41      2.41 o
 -11   6   3       73.50       69.76      4.26 o
 -10   6   3        1.83        3.05      1.68 o
  -9   6   3        2.65        1.28      1.86 o
  -8   6   3       20.87       20.68      2.13 o
  -7   6   3      171.87      167.88      3.39 o
  -6   6   3      173.54      184.94      2.87 o
  -5   6   3      129.82      121.63      2.62 o
  -4   6   3      295.48      306.68      8.80 o
  -3   6   3        4.35        7.30      1.04 o
  -2   6   3      146.99      142.70      2.78 o
  -1   6   3     1650.80     1817.80     21.60 o
   0   6   3      409.35      385.76      3.94 o
   1   6   3       63.45       67.32      1.74 o
   2   6   3      661.62      745.35      5.63 o
   3   6   3      319.24      295.29      2.93 o
   4   6   3       60.87       67.10      1.76 o
   5   6   3        0.00       -1.24      1.24 o
   6   6   3      284.10      264.71      4.15 o
   7   6   3      478.53      461.70      9.97 o
   8   6   3      372.48      350.60      5.14 o
   9   6   3       22.78       20.87      2.55 o
  10   6   3       31.57       35.05      2.81 o
  11   6   3       62.90       59.42      3.50 o
  12   6   3        1.31        0.46      2.41 o
  13   6   3        3.58        2.46      6.97 o
 -13   7   3        1.26       -2.05      3.49 o
 -12   7   3       32.05       32.60      4.72 o
 -11   7   3      104.41      109.08      3.97 o
 -10   7   3       71.93       67.74      3.27 o
  -9   7   3      349.85      357.57      6.19 o
  -8   7   3      202.23      194.99     10.96 o
  -7   7   3      132.39      132.83      3.69 o
  -6   7   3        4.54        5.14      1.42 o
  -5   7   3       77.00       80.92      2.40 o
  -4   7   3        5.28        3.52      1.18 o
  -3   7   3      566.40      567.20      5.70 o
  -2   7   3       80.25       67.96      2.16 o
  -1   7   3      189.73      192.25      2.86 o
   0   7   3       19.94       18.73      1.16 o
   1   7   3       38.15       56.69      1.73 o
   2   7   3      461.00      481.59      4.94 o
   3   7   3      317.24      338.27      4.04 o
   4   7   3       25.18       29.61      1.37 o
   5   7   3      576.63      550.40      7.34 o
   6   7   3       88.67       99.78      2.94 o
   7   7   3      114.84      118.80      3.19 o
   8   7   3        3.09       -0.08      1.81 o
   9   7   3       16.46       19.86      2.52 o
  10   7   3       18.00       20.09      2.47 o
  11   7   3       23.64       22.87      2.68 o
  12   7   3        0.75        1.32      2.25 o
  13   7   3        3.81       -0.21      4.72 o
 -12   8   3        2.13        2.87      3.69 o
 -11   8   3       29.77       35.37      3.33 o
 -10   8   3       66.79       70.82      3.65 o
  -9   8   3        0.02       -1.04      2.52 o
  -8   8   3       16.60       16.62      2.14 o
  -7   8   3       94.06       94.28      3.42 o
  -6   8   3       40.31       33.49      1.86 o
  -5   8   3       26.95       27.53      1.76 o
  -4   8   3       24.04       25.16      1.59 o
  -3   8   3        1.09       -0.06      1.16 o
  -2   8   3       25.23       29.83      1.56 o
  -1   8   3       32.82       41.55      1.68 o
   0   8   3      324.80      332.16      3.98 o
   1   8   3       36.67       34.74      1.58 o
   2   8   3      140.38      136.21      3.56 o
   3   8   3        2.68        1.77      1.33 o
   4   8   3      171.50      176.16      3.94 o
   5   8   3       15.93       18.65      1.78 o
   6   8   3       44.91       45.61      2.34 o
   7   8   3      125.31      130.46      3.32 o
   8   8   3       69.71       74.61      2.89 o
   9   8   3       20.13       22.11      2.45 o
  10   8   3        3.67       -0.13      2.08 o
  11   8   3       22.23       24.36      2.87 o
  12   8   3        3.36        4.16      4.61 o
 -12   9   3       46.59       42.23      5.33 o
 -11   9   3        0.04        2.30      3.28 o
 -10   9   3        4.50        3.95      2.31 o
  -9   9   3       67.52       70.63      3.60 o
  -8   9   3      118.05      109.31      3.85 o
  -7   9   3       36.42       40.99      2.67 o
  -6   9   3       42.85       45.40      2.12 o
  -5   9   3        1.38        1.77      1.19 o
  -4   9   3      114.89      110.38      2.86 o
  -3   9   3        0.33        0.89      1.29 o
  -2   9   3       10.30        7.33      1.75 o
  -1   9   3       13.88       12.66      1.39 o
   0   9   3        5.29        7.32      1.28 o
   1   9   3      169.15      149.72      3.83 o
   2   9   3       11.32       16.39      2.39 o
   3   9   3       89.36       88.80      2.83 o
   4   9   3        0.51        0.60      1.74 o
   5   9   3      123.30      102.78      4.09 o
   6   9   3       18.75       11.09      2.77 o
   7   9   3      395.49      397.54      5.68 o
   8   9   3        8.77       10.31      1.85 o
   9   9   3       31.14       33.57      2.79 o
  10   9   3        4.25       16.40      4.10 o
  11   9   3        1.61       -0.62      3.69 o
 -11  10   3       11.81       15.72      3.24 o
 -10  10   3       13.38        9.71      2.66 o
  -9  10   3       15.43       15.58      2.74 o
  -8  10   3       81.43       83.51      3.69 o
  -7  10   3      409.30      400.32      6.65 o
  -6  10   3      138.13      138.79      3.97 o
  -5  10   3      120.90      105.26      4.56 o
  -4  10   3      327.81      325.96      4.79 o
  -3  10   3      386.05      369.09      4.92 o
  -2  10   3       71.96       76.02      2.87 o
  -1  10   3       95.04      101.38      2.67 o
   0  10   3       36.28       38.08      2.33 o
   1  10   3       93.40       95.67      3.37 o
   2  10   3       21.28       19.23      2.39 o
   3  10   3        1.99        4.24      2.04 o
   4  10   3        9.03       11.33      2.51 o
   5  10   3      339.04      348.05      7.39 o
   6  10   3        0.20        1.86      2.16 o
   7  10   3      134.75      129.79      8.20 o
   8  10   3        4.21        4.29      2.51 o
   9  10   3      129.26      139.49      8.61 o
  10  10   3       16.36       16.20      4.31 o
 -11  11   3        1.10        0.86      4.51 o
 -10  11   3        5.55        1.91      2.51 o
  -9  11   3       10.32       14.22      2.74 o
  -8  11   3       46.16       38.79      3.32 o
  -7  11   3       13.93       16.54      3.08 o
  -6  11   3       61.53       66.37      3.13 o
  -5  11   3       70.10       52.59     13.22 o
  -4  11   3       17.54       23.14      1.87 o
  -3  11   3       18.69       19.98      1.82 o
  -2  11   3      594.28      613.34      6.79 o
  -1  11   3       66.14       60.34      2.84 o
   0  11   3      624.55      590.61      7.81 o
   1  11   3       34.61       29.76      2.42 o
   2  11   3       14.18       18.35      2.02 o
   3  11   3       11.87       11.93      2.87 o
   4  11   3      351.45      341.23      7.31 o
   5  11   3        3.16        4.36      2.39 o
   6  11   3       38.78       37.11      3.79 o
   7  11   3        1.53        2.81      2.31 o
   8  11   3        1.36        2.34      2.45 o
   9  11   3        0.13       -0.81      2.51 o
  10  11   3        5.84        4.31      3.69 o
 -11  12   3        0.29       -0.62      4.10 o
 -10  12   3       14.63        8.57      2.97 o
  -9  12   3        1.78        1.74      3.79 o
  -8  12   3        1.14        0.50      2.51 o
  -7  12   3      101.53      106.97      4.90 o
  -6  12   3       11.29       10.14      2.17 o
  -5  12   3        0.32        0.12      1.53 o
  -4  12   3       99.92      108.63      3.22 o
  -3  12   3        1.69        2.52      1.75 o
  -2  12   3       91.16       94.40      3.47 o
  -1  12   3       65.89       64.31      2.95 o
   0  12   3        1.56        0.52      2.44 o
   1  12   3       35.84       37.18      2.88 o
   2  12   3       46.05       50.89      3.83 o
   3  12   3       15.76       13.92      2.60 o
   4  12   3       17.86       17.63      2.82 o
   5  12   3      105.79       96.96      4.55 o
   6  12   3       23.14       17.31      3.38 o
   7  12   3        4.81        7.86      2.60 o
   8  12   3        8.33        9.12      2.86 o
   9  12   3       23.66       29.45      3.62 o
  -9  13   3        0.75        2.14      2.95 o
  -8  13   3        0.05        0.86      2.66 o
  -7  13   3        2.42        3.35      2.50 o
  -6  13   3       16.68       21.60      3.03 o
  -5  13   3        8.48        7.81      2.06 o
  -4  13   3       30.25       30.60      2.21 o
  -3  13   3       61.19       59.35      3.07 o
  -2  13   3        5.92        6.59      2.01 o
  -1  13   3       30.22       37.98      2.68 o
   0  13   3        3.95        0.08      1.85 o
   1  13   3       59.58       62.62      3.00 o
   2  13   3       67.75       65.98      3.07 o
   3  13   3       26.36       28.99      6.46 o
   4  13   3        2.19        0.07      2.41 o
   5  13   3       37.81       32.28      3.44 o
   6  13   3        0.56       -0.10      2.45 o
   7  13   3        2.14        3.04      2.71 o
   8  13   3        9.78       10.05      3.18 o
   9  13   3       18.12       21.12      4.92 o
  -9  14   3        0.70        0.21      3.69 o
  -8  14   3       27.39       24.62      4.20 o
  -7  14   3        5.77        6.09      2.89 o
  -6  14   3        1.31       -0.86      3.79 o
  -5  14   3        0.56        1.44      3.90 o
  -4  14   3       34.89       36.52      4.10 o
  -3  14   3        0.39        1.87      1.97 o
  -2  14   3       20.78       19.58      2.52 o
  -1  14   3       24.79       24.76      2.60 o
   0  14   3        0.20        2.07      2.42 o
   1  14   3        4.75        2.44      2.18 o
   2  14   3        1.94       -0.65      2.31 o
   3  14   3       28.66       22.59      3.19 o
   4  14   3        0.03       -0.02      2.36 o
   5  14   3        0.08       -0.66      2.45 o
   6  14   3        4.06        1.52      4.31 o
   7  14   3        5.27        6.75      3.03 o
   8  14   3       13.30       16.20      4.92 o
  -8  15   3        3.80        1.23      4.10 o
  -7  15   3        0.14       -0.21      3.90 o
  -6  15   3       48.21       63.97      6.97 o
  -5  15   3        2.32        1.23      4.31 o
  -4  15   3        4.62       -1.64      3.69 o
  -3  15   3        1.28        1.64      2.61 o
  -2  15   3       35.99       39.87      2.92 o
  -1  15   3        0.01       -0.29      2.07 o
   0  15   3       11.17       10.59      2.24 o
   1  15   3        1.85        4.47      2.24 o
   2  15   3       50.65       48.77      4.11 o
   3  15   3        0.07       -1.88      2.41 o
   4  15   3        4.62        6.15      2.90 o
   5  15   3        0.29        2.70      2.97 o
   6  15   3       13.15       12.18      3.32 o
  -5  16   3        0.43        0.82      4.31 o
  -4  16   3        0.43        1.44      4.10 o
  -3  16   3       19.01       23.61      3.62 o
  -2  16   3        8.49        7.48      3.19 o
  -1  16   3        0.45       -1.15      2.49 o
   0  16   3        4.98       11.40      2.46 o
   1  16   3       42.36       39.60      4.20 o
   2  16   3        2.65        8.71      3.19 o
   3  16   3       40.26       46.90      4.27 o
   4  16   3        3.50        0.51      3.05 o
   5  16   3        5.44       -1.23      4.10 o
  -2  17   3       26.56       30.05      3.91 o
  -1  17   3        0.22       -1.01      3.18 o
   0  17   3        0.47       -1.95      2.90 o
   1  17   3        0.46        3.55      3.26 o
   2  17   3       26.42       34.03      5.74 o
   3  17   3        0.36       -3.90      3.90 o
 -14   0   4       12.64       23.78      5.33 o
 -12   0   4        0.83       -1.44      3.49 o
 -10   0   4       20.02       21.12      4.10 o
  -8   0   4       84.17       91.85      5.95 o
  -6   0   4      315.12      399.99      9.84 o
  -4   0   4      407.09      452.68      9.43 o
  -2   0   4      384.76      426.65      8.20 o
   0   0   4     2690.54     1928.22     26.86 o
   2   0   4        0.40        1.42      0.83 o
   4   0   4      589.16      570.02      5.86 o
   6   0   4      603.95      661.03     10.15 o
   8   0   4      229.25      188.06     29.22 o
  10   0   4       32.54       21.94      4.31 o
  12   0   4        1.98        1.23      4.51 o
 -14   1   4       34.05       33.51      4.13 o
 -13   1   4        0.18        0.58      2.74 o
 -12   1   4       31.82       29.90      3.40 o
 -11   1   4        1.69        2.74      2.68 o
 -10   1   4      257.25      236.07      6.45 o
  -9   1   4        1.36        1.87      2.60 o
  -8   1   4      846.52      864.68     14.15 o
  -7   1   4      443.43      459.56      7.97 o
  -6   1   4      368.16      347.10      6.38 o
  -5   1   4     1115.44     1057.22     23.78 o
  -4   1   4     2965.19     3104.10     31.24 o
  -3   1   4      199.11      183.95      4.82 o
  -2   1   4      258.88      223.73      3.84 o
  -1   1   4     1825.56     1795.74     18.11 o
   0   1   4      646.34      620.00      5.90 o
   1   1   4      798.17      720.52     68.41 o
   2   1   4      245.02      268.04      3.64 o
   3   1   4      896.02      926.79      6.58 o
   4   1   4       75.77       83.12      1.51 o
   5   1   4      157.83      131.40      2.09 o
   6   1   4       29.78       36.08      1.74 o
   7   1   4      254.52      240.97      3.72 o
   8   1   4       15.54       14.06      1.51 o
   9   1   4       43.07       40.14      2.41 o
  10   1   4        4.44        7.15      1.79 o
  11   1   4        1.04        4.00      2.75 o
  12   1   4       34.47       34.00      3.98 o
  13   1   4        7.15        2.15      3.39 o
 -14   2   4        5.57        8.41      3.19 o
 -13   2   4      180.03      176.76      6.50 o
 -12   2   4        0.11       -2.45      2.45 o
 -11   2   4       30.55       33.92      7.89 o
 -10   2   4       43.76       49.05      3.69 o
  -9   2   4      487.66      468.07     10.05 o
  -8   2   4        9.48       11.06      2.67 o
  -7   2   4      599.41      642.11     14.86 o
  -6   2   4        7.37       11.06      1.95 o
  -5   2   4     1488.50     1548.24     20.30 o
  -4   2   4       32.56       28.76      2.03 o
  -3   2   4      194.62      193.96      3.91 o
  -2   2   4     3313.19     3312.44     27.95 o
  -1   2   4       22.90       18.20      1.14 o
   0   2   4       97.39      116.19      2.05 o
   1   2   4      556.57      624.11      5.87 o
   2   2   4       22.17       23.27      0.91 o
   3   2   4      145.41      167.62      2.18 o
   4   2   4      101.88      117.06      1.59 o
   5   2   4       33.85       30.25      1.23 o
   6   2   4      271.01      284.68      3.31 o
   7   2   4      238.32      227.65      3.94 o
   8   2   4      920.41      886.29     10.36 o
   9   2   4      127.16      117.02      3.72 o
  10   2   4       66.50       61.20      3.16 o
  11   2   4        1.51       -1.15      1.93 o
  12   2   4       32.07       26.71      3.69 o
  13   2   4       35.87       50.73      5.14 o
 -14   3   4       17.48       21.03      3.69 o
 -13   3   4       65.90       67.45      4.55 o
 -12   3   4        6.26        5.84      2.75 o
 -11   3   4        2.81        4.31      2.56 o
 -10   3   4      282.32      277.01     10.56 o
  -9   3   4       64.83       63.26      3.76 o
  -8   3   4      189.23      184.76      4.07 o
  -7   3   4      938.61      968.26     10.27 o
  -6   3   4       33.93       31.42      1.84 o
  -5   3   4      255.48      264.24      4.13 o
  -4   3   4      146.70      130.41      2.87 o
  -3   3   4     1080.90     1133.57     10.45 o
  -2   3   4      960.18     1042.47      9.58 o
  -1   3   4     1077.24     1112.41     14.70 o
   0   3   4        8.52        5.45      0.79 o
   1   3   4       71.05       61.40      1.72 o
   2   3   4       37.61       35.44      1.54 o
   3   3   4      632.98      695.75      5.84 o
   4   3   4       15.85       18.48      0.99 o
   5   3   4     1417.13     1393.75      9.91 o
   6   3   4      667.42      665.43      9.53 o
   7   3   4        1.93        1.33      1.61 o
   8   3   4        3.75        3.17      1.91 o
   9   3   4       88.48       76.68      3.26 o
  10   3   4       24.70       26.63      2.47 o
  11   3   4        0.89        1.84      2.02 o
  12   3   4       39.45       42.04      3.16 o
  13   3   4        1.12        7.77      3.84 o
 -14   4   4       14.34       20.55      3.88 o
 -13   4   4        0.08       -2.46      2.75 o
 -12   4   4       17.66       11.28      2.95 o
 -11   4   4       28.78       35.96      3.39 o
 -10   4   4       73.21       71.04      4.26 o
  -9   4   4        4.51        3.26      2.53 o
  -8   4   4      120.48      119.82      3.50 o
  -7   4   4      442.42      449.01      5.36 o
  -6   4   4       60.95       57.98      2.15 o
  -5   4   4       35.44       34.89      3.08 o
  -4   4   4      452.27      416.24      5.56 o
  -3   4   4      308.04      328.43      3.82 o
  -2   4   4      431.36      427.77      4.34 o
  -1   4   4     2997.41     3069.28     21.75 o
   0   4   4     3326.85     3268.06     22.70 o
   1   4   4        3.74        5.50      1.20 o
   2   4   4     2517.60     2699.14     36.33 o
   3   4   4      120.27      136.90      3.44 o
   4   4   4       24.01       29.99      1.09 o
   5   4   4       40.39       45.34      1.78 o
   6   4   4       58.59       55.61      2.11 o
   7   4   4      211.89      211.54      3.72 o
   8   4   4      353.74      361.41      6.37 o
   9   4   4        0.30        0.09      1.74 o
  10   4   4       24.45       21.88      2.38 o
  11   4   4      160.96      173.25      6.62 o
  12   4   4       38.01       45.66      4.82 o
  13   4   4        2.03       -1.78      2.76 o
 -14   5   4       41.32       47.97      6.56 o
 -13   5   4        8.06        7.57      3.26 o
 -12   5   4       15.31       14.59      3.15 o
 -11   5   4       69.97       62.87      4.05 o
 -10   5   4       42.26       48.40      3.69 o
  -9   5   4      424.14      414.68      8.33 o
  -8   5   4      624.28      610.22      8.16 o
  -7   5   4      522.63      524.17      6.04 o
  -6   5   4        9.21        6.31      1.45 o
  -5   5   4      228.72      221.40     11.81 o
  -4   5   4      212.82      190.79      3.07 o
  -3   5   4       59.77       71.92      2.01 o
  -2   5   4      411.22      443.57      4.59 o
  -1   5   4      176.37      190.84      3.55 o
   0   5   4     1328.04     1495.84     13.04 o
   1   5   4     3474.68     3707.95     59.74 o
   2   5   4      427.62      420.86      5.08 o
   3   5   4       23.71       27.27      1.58 o
   4   5   4      573.49      552.97      5.74 o
   5   5   4      322.55      342.06      4.50 o
   6   5   4       99.50      103.67      2.76 o
   7   5   4      252.13      244.20      4.16 o
   8   5   4        0.05       -0.53      1.68 o
   9   5   4       61.52       67.39      3.18 o
  10   5   4      111.59      105.75      7.60 o
  11   5   4       20.17       18.34      2.52 o
  12   5   4       22.40       23.81      2.91 o
  13   5   4        5.30        2.67      3.90 o
 -13   6   4       25.03       35.45      8.71 o
 -12   6   4       23.78       30.27      3.55 o
 -11   6   4       19.07       17.62      3.10 o
 -10   6   4      181.84      178.82     10.15 o
  -9   6   4       37.12       47.15      3.72 o
  -8   6   4       51.90       55.24      2.94 o
  -7   6   4      265.25      268.76      4.26 o
  -6   6   4        9.44       11.82      1.49 o
  -5   6   4       30.02       34.12      1.74 o
  -4   6   4        6.57       10.08      1.35 o
  -3   6   4      498.80      512.21      5.33 o
  -2   6   4      466.62      521.53      5.20 o
  -1   6   4      134.88      129.58      3.11 o
   0   6   4      135.06      124.42      1.69 o
   1   6   4       83.92       95.38      1.67 o
   2   6   4       41.09       34.84      1.47 o
   3   6   4      369.88      382.86      4.30 o
   4   6   4      151.97      158.48      2.95 o
   5   6   4       12.43       13.87      1.56 o
   6   6   4      875.31      865.91      8.53 o
   7   6   4       64.81       63.18      2.56 o
   8   6   4       13.08       18.15      1.91 o
   9   6   4       23.64       27.28      2.55 o
  10   6   4      207.01      202.49      5.26 o
  11   6   4        0.38       -0.55      2.05 o
  12   6   4        0.14        0.63      2.40 o
 -13   7   4        3.40        2.26      4.31 o
 -12   7   4        2.24       -1.04      2.61 o
 -11   7   4        4.14        2.04      2.51 o
 -10   7   4       12.30       12.57      2.37 o
  -9   7   4        0.54       -1.90      1.90 o
  -8   7   4      172.38      176.32      4.98 o
  -7   7   4      245.24      250.97      4.14 o
  -6   7   4      183.92      183.91      3.55 o
  -5   7   4        7.93       11.75      1.47 o
  -4   7   4      287.11      270.91      3.96 o
  -3   7   4      365.25      432.35      4.88 o
  -2   7   4        0.02        5.39      2.92 o
  -1   7   4       24.10       24.76      1.72 o
   0   7   4     2152.36     2153.20     20.00 o
   1   7   4      310.25      358.80      4.04 o
   2   7   4      211.93      195.77      3.04 o
   3   7   4      372.37      386.53      4.48 o
   4   7   4      318.76      322.56      5.00 o
   5   7   4       38.62       42.50      2.02 o
   6   7   4        2.72        1.42      1.49 o
   7   7   4      368.73      376.91      5.40 o
   8   7   4      148.51      139.74      3.53 o
   9   7   4        7.77        9.97      2.23 o
  10   7   4       79.75       78.71      3.67 o
  11   7   4        1.58       -1.25      2.14 o
  12   7   4       91.73      107.03      4.81 o
 -12   8   4        0.55       -1.23      3.49 o
 -11   8   4       19.83       21.15      2.61 o
 -10   8   4       44.15       46.68      3.09 o
  -9   8   4       13.52       12.62      2.39 o
  -8   8   4       17.46       22.55      2.34 o
  -7   8   4      157.91      151.61      4.62 o
  -6   8   4        6.61        4.53      1.42 o
  -5   8   4        3.61        3.17      1.41 o
  -4   8   4       76.63       78.33      2.47 o
  -3   8   4      726.86      701.34      6.94 o
  -2   8   4      202.68      229.84      3.54 o
  -1   8   4      139.30      135.19      3.05 o
   0   8   4        2.51        7.84      1.33 o
   1   8   4      139.98      126.85      3.30 o
   2   8   4       30.72       21.56      1.84 o
   3   8   4       23.50       21.74      1.85 o
   4   8   4       30.86       32.16      2.18 o
   5   8   4       14.56       18.23      1.81 o
   6   8   4       73.38       59.57      2.43 o
   7   8   4      501.52      521.53      6.58 o
   8   8   4       39.68       41.71      2.38 o
   9   8   4       39.62       38.00      2.87 o
  10   8   4       74.29       83.33      3.89 o
  11   8   4      129.24      141.05      5.04 o
  12   8   4       12.41       15.81      4.11 o
 -12   9   4        0.02       -2.67      3.49 o
 -11   9   4        8.39        8.65      2.86 o
 -10   9   4      182.01      193.05      5.23 o
  -9   9   4       52.27       46.16      3.00 o
  -8   9   4       62.35       63.82      3.18 o
  -7   9   4       47.22       46.60      2.98 o
  -6   9   4       26.19       20.68      1.81 o
  -5   9   4       57.72       66.86      2.53 o
  -4   9   4      108.47      106.75      2.87 o
  -3   9   4       57.83       58.70      2.29 o
  -2   9   4       46.22       46.45      1.99 o
  -1   9   4       43.15       48.79      1.94 o
   0   9   4      299.45      314.06      5.13 o
   1   9   4       16.60       18.34      1.84 o
   2   9   4      188.08      183.83      3.93 o
   3   9   4       13.97       16.53      1.84 o
   4   9   4        0.04        1.64      2.17 o
   5   9   4        3.70        5.60      1.95 o
   6   9   4       24.12       28.46      2.28 o
   7   9   4       16.45       16.96      2.17 o
   8   9   4       35.16       36.94      2.68 o
   9   9   4        0.88       -1.58      2.39 o
  10   9   4        1.86        4.10      3.69 o
  11   9   4       18.57       26.86      4.92 o
 -11  10   4        5.88        4.33      2.74 o
 -10  10   4       39.33       36.79      3.79 o
  -9  10   4       31.91       26.73      2.61 o
  -8  10   4      101.81       99.19      3.96 o
  -7  10   4       15.52       14.31      2.23 o
  -6  10   4       29.86       24.63      2.18 o
  -5  10   4      390.60      398.32      5.38 o
  -4  10   4       42.99       34.59      2.03 o
  -3  10   4       33.31       31.96      2.01 o
  -2  10   4       11.96       13.27      1.58 o
  -1  10   4        1.21       -1.17      1.65 o
   0  10   4       72.63       76.14      3.83 o
   1  10   4        3.48        0.75      1.66 o
   2  10   4      106.81      106.82      4.27 o
   3  10   4       43.16       41.16      3.03 o
   4  10   4       28.21       31.03      2.26 o
   5  10   4       51.27       56.90      3.47 o
   6  10   4        0.19        2.16      2.24 o
   7  10   4        0.62       -1.99      2.31 o
   8  10   4      137.28      134.68      6.97 o
   9  10   4        0.10       -0.63      3.79 o
  10  10   4        4.98        4.92      3.69 o
 -11  11   4       19.14       21.52      4.51 o
 -10  11   4        0.12       -1.12      2.45 o
  -9  11   4        5.15        3.66      2.41 o
  -8  11   4       56.52       62.46      3.30 o
  -7  11   4       10.96       14.16      2.29 o
  -6  11   4        5.29        6.91      1.90 o
  -5  11   4        1.58        0.27      1.46 o
  -4  11   4      458.76      439.06      5.80 o
  -3  11   4      113.28      104.79      3.03 o
  -2  11   4      470.81      459.23      6.94 o
  -1  11   4        0.17        0.33      1.85 o
   0  11   4      610.54      578.39     10.30 o
   1  11   4      391.16      377.71      8.59 o
   2  11   4       56.27       44.40      3.18 o
   3  11   4       32.99       33.68      3.09 o
   4  11   4       43.77       46.74      3.32 o
   5  11   4        7.25        6.63      2.60 o
   6  11   4        1.02        1.61      2.39 o
   7  11   4       70.89       67.93      3.98 o
   8  11   4        9.60        1.74      2.46 o
   9  11   4        5.69        8.09      3.11 o
 -10  12   4       18.84       25.29      3.64 o
  -9  12   4        1.04        1.12      2.60 o
  -8  12   4       10.70       10.29      3.90 o
  -7  12   4       14.72       18.76      2.46 o
  -6  12   4       61.64       64.70      5.20 o
  -5  12   4        2.65        0.27      1.56 o
  -4  12   4        5.25        4.93      2.01 o
  -3  12   4      125.45      114.06      4.12 o
  -2  12   4       83.96       97.13      3.71 o
  -1  12   4      141.78      147.03      4.21 o
   0  12   4       66.65       62.79      3.00 o
   1  12   4      520.39      507.09      9.98 o
   2  12   4       12.25       11.45      1.77 o
   3  12   4      268.43      231.14      6.31 o
   4  12   4       63.37       61.84      3.84 o
   5  12   4       67.09       65.86      3.98 o
   6  12   4        0.41       -2.56      2.56 o
   7  12   4       16.68       22.19      3.24 o
   8  12   4       51.47       67.08      4.42 o
   9  12   4        0.75        2.60      2.80 o
 -10  13   4        7.32        9.02      4.10 o
  -9  13   4        3.30        3.78      2.91 o
  -8  13   4        0.00        1.93      2.56 o
  -7  13   4        0.16        1.75      3.69 o
  -6  13   4       15.76       13.79      2.38 o
  -5  13   4       17.62       20.54      2.48 o
  -4  13   4        4.72        1.64      1.97 o
  -3  13   4        0.11       -1.28      2.43 o
  -2  13   4      172.33      166.55      4.54 o
  -1  13   4       96.27       98.79      5.02 o
   0  13   4       53.08       44.84      2.87 o
   1  13   4       47.59       48.41      2.88 o
   2  13   4       11.02        3.72      2.56 o
   3  13   4       23.02       26.45      3.79 o
   4  13   4       44.94       40.12      3.40 o
   5  13   4       25.25       29.22      4.10 o
   6  13   4        1.67       -2.03      2.97 o
   7  13   4        0.61        2.13      2.60 o
   8  13   4        0.29        1.37      2.95 o
   9  13   4        3.36       -0.21      4.10 o
  -9  14   4        8.90        3.69      3.90 o
  -8  14   4        3.13        4.54      3.00 o
  -7  14   4       13.66       16.29      3.05 o
  -6  14   4        5.81        6.56      4.10 o
  -5  14   4        1.10        4.35      2.97 o
  -4  14   4       54.84       61.35      3.68 o
  -3  14   4        0.00        1.01      2.09 o
  -2  14   4        1.08       -0.17      1.96 o
  -1  14   4       55.57       56.86      3.19 o
   0  14   4       13.17       14.03      3.02 o
   1  14   4        0.00        0.47      1.93 o
   2  14   4       13.51        7.15      2.68 o
   3  14   4       38.14       48.25      6.66 o
   4  14   4        7.80       16.02      2.97 o
   5  14   4        3.45        3.49      2.75 o
   6  14   4       11.11       10.43      3.20 o
   7  14   4        1.22       -1.87      3.18 o
  -6  15   4        4.72       -4.10      4.10 o
  -5  15   4        3.79        4.31      4.31 o
  -4  15   4        0.60        2.23      2.21 o
  -3  15   4        0.27       -2.01      2.01 o
  -2  15   4       52.41       51.91      5.11 o
  -1  15   4        3.88        3.90      2.21 o
   0  15   4        5.08        4.99      2.25 o
   1  15   4        0.06       -0.51      2.61 o
   2  15   4       38.72       40.98      3.88 o
   3  15   4        0.53       -1.55      2.68 o
   4  15   4        3.80        1.00      4.51 o
   5  15   4       11.30       12.02      3.26 o
  -4  16   4        0.75        2.26      4.51 o
  -3  16   4       16.37       21.38      3.55 o
  -2  16   4       17.49       24.00      2.83 o
  -1  16   4       23.27       24.15      2.83 o
   0  16   4       17.65       20.77      2.87 o
   1  16   4       11.99        8.30      3.18 o
   2  16   4        2.46        2.56      3.04 o
   3  16   4       38.21       38.88      4.17 o
   4  16   4        3.18        3.90      3.90 o
  -3  17   4        1.92        0.00      4.51 o
  -2  17   4       25.31       25.18      3.84 o
  -1  17   4        0.20       -2.47      2.47 o
   0  17   4        0.42       -1.23      3.28 o
   1  17   4       40.36       49.61      6.15 o
   2  17   4        4.68        1.44      4.72 o
 -13   0   5       49.49       43.46      5.74 o
 -11   0   5      179.54      171.81      8.61 o
  -9   0   5      416.32      390.56     11.69 o
  -7   0   5      307.55      305.28      9.23 o
  -5   0   5      450.42      543.30     11.48 o
  -3   0   5     2060.01     2218.53     32.39 o
  -1   0   5     2361.84     2340.51     33.01 o
   1   0   5      377.65      374.14      5.19 o
   3   0   5      342.96      305.64      3.86 o
   5   0   5     1194.08     1167.64     12.70 o
   7   0   5     1012.61      938.36     12.34 o
   9   0   5       43.40       43.05      4.92 o
  11   0   5        1.11        6.36      4.10 o
 -14   1   5        0.46       -1.19      2.91 o
 -13   1   5       11.58       17.21      3.44 o
 -12   1   5        3.33       -0.81      3.38 o
 -11   1   5       19.05       21.65      3.11 o
 -10   1   5        7.50        1.85      2.53 o
  -9   1   5       79.44       69.33      7.18 o
  -8   1   5        3.17        2.03      2.46 o
  -7   1   5      206.80      224.50      5.87 o
  -6   1   5      350.08      353.15      6.67 o
  -5   1   5      910.35      919.28     11.74 o
  -4   1   5      714.30      732.29      9.64 o
  -3   1   5     1814.09     1952.38     32.80 o
  -2   1   5     4870.77     4864.37     60.89 o
  -1   1   5      456.15      481.71      6.23 o
   0   1   5       11.22       12.88      1.02 o
   1   1   5      223.57      204.52      6.05 o
   2   1   5      200.91      215.17      4.61 o
   3   1   5      482.65      509.15     10.92 o
   4   1   5       10.82       10.88      0.79 o
   5   1   5       10.62       14.58      1.02 o
   6   1   5      146.97      127.07     23.79 o
   7   1   5       93.16       85.47      2.88 o
   8   1   5       32.39       20.42      2.82 o
   9   1   5       79.69       78.93      4.42 o
  10   1   5       44.44       41.41      4.92 o
  11   1   5        0.24       -1.88      2.53 o
  12   1   5      135.60      150.50      6.59 o
 -14   2   5        6.73        4.18      3.18 o
 -13   2   5       36.49       38.76      3.97 o
 -12   2   5        6.80        6.99      2.95 o
 -11   2   5       24.48       22.62      3.59 o
 -10   2   5       27.47       27.75      3.39 o
  -9   2   5        7.67       18.12      2.97 o
  -8   2   5      653.73      616.80     10.29 o
  -7   2   5     1098.58     1120.72     14.57 o
  -6   2   5       21.86       17.14      2.24 o
  -5   2   5      510.26      450.74      7.32 o
  -4   2   5     1476.51     1577.60     23.99 o
  -3   2   5      317.54      332.30      7.38 o
  -2   2   5      192.51      193.07      3.15 o
  -1   2   5     3974.83     4024.93     31.99 o
   0   2   5       86.51       91.31      1.93 o
   1   2   5      106.82      115.87      2.09 o
   2   2   5     3008.55     3249.90     22.74 o
   3   2   5      619.68      633.10      5.54 o
   4   2   5      264.14      273.19      2.61 o
   5   2   5      111.02      108.21      2.05 o
   6   2   5      539.24      542.59      5.82 o
   7   2   5        6.99        6.14      1.74 o
   8   2   5        5.58        4.43      1.86 o
   9   2   5        2.55        2.06      1.74 o
  10   2   5        6.05        2.41      2.48 o
  11   2   5        2.35       -1.15      2.74 o
  12   2   5        2.69        2.15      3.33 o
 -14   3   5       62.40       68.02      5.13 o
 -13   3   5        0.12        0.85      2.89 o
 -12   3   5       15.27       13.02      3.11 o
 -11   3   5        1.42        0.75      2.71 o
 -10   3   5      721.57      706.08     15.38 o
  -9   3   5      640.35      641.47     10.86 o
  -8   3   5       94.09       98.90      3.47 o
  -7   3   5      495.96      533.18      9.06 o
  -6   3   5      468.08      474.67      6.37 o
  -5   3   5      230.11      224.81      4.01 o
  -4   3   5     1162.36     1140.09     11.04 o
  -3   3   5      701.26      775.62      9.24 o
  -2   3   5      119.67      130.55      3.03 o
  -1   3   5       40.10       36.92      2.03 o
   0   3   5      288.98      320.88      3.86 o
   1   3   5     3012.80     3397.09     27.29 o
   2   3   5        8.49       12.53      1.22 o
   3   3   5      260.46      273.17      2.97 o
   4   3   5      190.36      204.55      2.61 o
   5   3   5      163.38      168.20      3.05 o
   6   3   5      130.31      127.35      2.88 o
   7   3   5      549.34      527.97      7.35 o
   8   3   5      122.74      130.16      3.83 o
   9   3   5      262.86      256.78      5.39 o
  10   3   5        5.69        4.00      1.98 o
  11   3   5       10.27       11.75      2.31 o
  12   3   5       24.06       30.24      4.27 o
 -14   4   5        8.90        9.02      5.33 o
 -13   4   5      211.99      222.79      7.31 o
 -12   4   5        0.07        1.21      2.66 o
 -11   4   5        3.62        2.83      2.66 o
 -10   4   5       29.43       30.89      3.30 o
  -9   4   5      278.42      273.17      6.88 o
  -8   4   5       48.33       49.08      2.62 o
  -7   4   5        5.45        2.48      2.31 o
  -6   4   5      583.81      610.06      7.44 o
  -5   4   5        0.12       -0.18      1.34 o
  -4   4   5      285.17      342.94      4.89 o
  -3   4   5      461.67      467.63     12.23 o
  -2   4   5        6.52        2.73      1.14 o
  -1   4   5       99.19       97.02      2.28 o
   0   4   5      247.44      252.36      3.33 o
   1   4   5      126.88      117.64      2.56 o
   2   4   5      361.26      365.87      4.69 o
   3   4   5      113.89      133.11      2.92 o
   4   4   5      446.90      436.94      5.64 o
   5   4   5       27.00       25.00      1.61 o
   6   4   5       38.60       39.48      2.01 o
   7   4   5      894.41      869.56     10.24 o
   8   4   5       36.73       37.20      2.43 o
   9   4   5        7.07        4.55      1.98 o
  10   4   5      120.50      126.16      6.11 o
  11   4   5       12.85        7.93      2.31 o
  12   4   5        1.24       -0.41      2.38 o
 -14   5   5       10.87       11.28      5.54 o
 -13   5   5        1.19        4.32      3.05 o
 -12   5   5        0.07        0.31      2.95 o
 -11   5   5       23.00       20.96      3.18 o
 -10   5   5        0.35       -1.40      2.41 o
  -9   5   5      132.04      126.90      4.99 o
  -8   5   5        0.07        1.63      1.74 o
  -7   5   5       53.14       55.98      2.71 o
  -6   5   5        1.47        2.64      1.35 o
  -5   5   5      508.93      514.45      5.76 o
  -4   5   5      116.68      131.87      2.71 o
  -3   5   5        9.80       12.72      1.21 o
  -2   5   5      251.45      263.46      3.44 o
  -1   5   5     1458.77     1510.71     11.71 o
   0   5   5      233.98      277.81      3.05 o
   1   5   5      224.97      224.37      3.47 o
   2   5   5      162.27      179.62      3.44 o
   3   5   5     1606.38     1694.35     24.15 o
   4   5   5      385.92      356.05      5.13 o
   5   5   5       60.51       64.06      2.34 o
   6   5   5       47.23       51.37      2.12 o
   7   5   5       33.76       36.92      2.10 o
   8   5   5       41.44       47.97      3.63 o
   9   5   5       93.31       99.36      4.53 o
  10   5   5        2.47        3.43      2.09 o
  11   5   5        6.41        4.25      2.31 o
  12   5   5        7.09        4.37      2.59 o
 -14   6   5       12.10       16.20      5.33 o
 -13   6   5        9.70       10.90      3.30 o
 -12   6   5        0.45       -1.66      2.69 o
 -11   6   5       13.72       11.51      5.84 o
 -10   6   5       64.05       66.23      5.02 o
  -9   6   5        0.28        2.85      2.45 o
  -8   6   5      249.20      249.41      5.20 o
  -7   6   5      135.09      135.25      3.29 o
  -6   6   5       10.05       13.37      1.61 o
  -5   6   5       16.41       16.72      1.64 o
  -4   6   5      129.32      131.82      3.49 o
  -3   6   5      187.85      192.85      3.23 o
  -2   6   5       26.61       35.06      1.62 o
  -1   6   5        0.88       -0.43      1.02 o
   0   6   5      189.87      188.38      2.25 o
   1   6   5       11.44       17.35      1.38 o
   2   6   5      456.00      491.43      6.18 o
   3   6   5      441.46      425.08      8.25 o
   4   6   5        3.60        4.09      2.61 o
   5   6   5      266.59      234.52      3.89 o
   6   6   5      363.29      343.88      4.89 o
   7   6   5       35.54       34.81      2.10 o
   8   6   5       17.36       16.89      2.23 o
   9   6   5       42.59       42.26      2.94 o
  10   6   5       31.11       34.01      2.83 o
  11   6   5       25.67       25.65      2.91 o
  12   6   5        3.39        0.33      2.58 o
 -13   7   5        3.67        2.67      5.33 o
 -12   7   5        2.18       -0.30      2.91 o
 -11   7   5        8.53        3.20      2.91 o
 -10   7   5       38.33       38.68      4.31 o
  -9   7   5       69.39       66.19      3.34 o
  -8   7   5      340.01      334.74      6.21 o
  -7   7   5        0.06        0.49      1.66 o
  -6   7   5        0.43       -1.46      1.46 o
  -5   7   5       82.76       76.13      2.62 o
  -4   7   5       79.77       80.52      2.46 o
  -3   7   5      316.18      328.44      4.33 o
  -2   7   5        0.59        3.09      1.14 o
  -1   7   5      216.23      202.47      4.14 o
   0   7   5      400.04      373.29     13.16 o
   1   7   5      111.32      102.55      2.92 o
   2   7   5      376.31      372.34      5.21 o
   3   7   5        0.14        2.60      1.54 o
   4   7   5        1.41       -1.21      1.53 o
   5   7   5      647.34      629.07      6.92 o
   6   7   5       36.01       36.42      2.12 o
   7   7   5      239.98      249.61      4.45 o
   8   7   5       55.34       51.87      2.91 o
   9   7   5       92.46      104.29      4.10 o
  10   7   5        3.60        0.36      2.65 o
  11   7   5        3.19        1.14      2.32 o
  12   7   5       19.89       23.53      3.05 o
 -12   8   5        1.62       -0.88      8.00 o
 -11   8   5        1.77        0.15      2.50 o
 -10   8   5        0.35        2.28      2.16 o
  -9   8   5       79.69       86.85      3.86 o
  -8   8   5      446.84      465.28      7.47 o
  -7   8   5        5.30        5.57      1.54 o
  -6   8   5      178.30      193.60      3.74 o
  -5   8   5        3.42        2.55      1.42 o
  -4   8   5       69.01       55.28      2.46 o
  -3   8   5       32.25       29.95      1.77 o
  -2   8   5      134.07      131.64      2.81 o
  -1   8   5      123.65      115.88      3.35 o
   0   8   5      529.63      537.17      7.88 o
   1   8   5        0.94        2.12      1.50 o
   2   8   5      185.03      193.99      3.97 o
   3   8   5      172.13      163.42      3.71 o
   4   8   5      523.13      525.09      8.84 o
   5   8   5        1.38        0.40      1.58 o
   6   8   5       40.02       29.59      2.29 o
   7   8   5       38.27       40.63      2.30 o
   8   8   5        0.46       -1.57      1.58 o
   9   8   5       12.64       15.65      2.54 o
  10   8   5       19.03       14.52      2.55 o
  11   8   5        1.17       -1.56      2.35 o
 -12   9   5        7.31        1.73      3.38 o
 -11   9   5       10.30        9.83      3.49 o
 -10   9   5       65.53       75.56      3.75 o
  -9   9   5        0.70       -0.89      1.93 o
  -8   9   5        1.06        0.45      1.94 o
  -7   9   5       75.74       69.99      3.35 o
  -6   9   5      196.27      205.44      3.96 o
  -5   9   5      303.43      287.52      4.49 o
  -4   9   5     1010.12      950.07      9.09 o
  -3   9   5       20.36       17.20      1.58 o
  -2   9   5      171.85      170.07      4.10 o
  -1   9   5      104.68      100.82      3.31 o
   0   9   5      242.16      251.74      8.12 o
   1   9   5       51.08       56.27      2.72 o
   2   9   5       76.44       82.36      3.11 o
   3   9   5       16.25       17.27      2.60 o
   4   9   5        0.18        1.27      2.31 o
   5   9   5      170.47      167.89      4.14 o
   6   9   5       28.75       31.70      2.82 o
   7   9   5       13.83       13.15      3.00 o
   8   9   5       66.30       68.08      3.27 o
   9   9   5        0.71        0.82      2.61 o
  10   9   5        2.52       -0.42      2.67 o
 -11  10   5        8.90       10.97      2.62 o
 -10  10   5       15.06       14.71      4.09 o
  -9  10   5       73.25       84.61      3.89 o
  -8  10   5        8.47        3.68      2.08 o
  -7  10   5       36.84       32.43      2.62 o
  -6  10   5      112.02      101.44      3.09 o
  -5  10   5       75.66       81.34      2.91 o
  -4  10   5        2.50        2.26      1.56 o
  -3  10   5      207.74      189.22      4.45 o
  -2  10   5        1.68        1.23      1.81 o
  -1  10   5       19.98       20.34      2.24 o
   0  10   5      261.90      247.80      4.97 o
   1  10   5      120.12      109.99      3.47 o
   2  10   5       17.52       18.08      2.01 o
   3  10   5        5.35        1.82      2.16 o
   4  10   5      145.10      169.63      5.29 o
   5  10   5        7.52        8.05      1.89 o
   6  10   5        1.33        1.91      1.93 o
   7  10   5        9.77       11.20      2.30 o
   8  10   5       18.95       20.56      3.03 o
   9  10   5        1.11        1.64      3.69 o
  10  10   5        4.95        6.56      4.10 o
 -11  11   5        5.46        3.28      4.41 o
 -10  11   5        0.01       -1.25      2.56 o
  -9  11   5        0.78       -0.38      2.14 o
  -8  11   5       24.07       27.51      2.65 o
  -7  11   5       48.96       50.15      3.05 o
  -6  11   5       41.52       34.05      2.28 o
  -5  11   5       67.19       70.66      2.82 o
  -4  11   5       99.71       98.36      5.02 o
  -3  11   5       67.51       68.00      3.12 o
  -2  11   5        0.50        3.42      2.53 o
  -1  11   5       96.65       88.01      3.47 o
   0  11   5       32.15       35.98      2.55 o
   1  11   5       51.30       58.72      2.91 o
   2  11   5        0.21        1.07      1.64 o
   3  11   5       27.38       30.60      3.11 o
   4  11   5        0.01       -1.74      2.17 o
   5  11   5      167.96      154.06      5.36 o
   6  11   5      149.64      138.08      5.36 o
   7  11   5        5.57        6.01      4.61 o
   8  11   5        0.37        0.11      3.69 o
   9  11   5       21.83       31.78      4.92 o
 -10  12   5        0.01        3.54      2.95 o
  -9  12   5        1.28        1.86      2.66 o
  -8  12   5        0.00       -0.95      2.40 o
  -7  12   5       23.00       19.60      2.55 o
  -6  12   5       35.71       49.59      3.42 o
  -5  12   5        2.82        1.15      1.86 o
  -4  12   5       62.22       62.70      3.15 o
  -3  12   5        4.37        2.38      1.97 o
  -2  12   5       48.04       47.84      2.95 o
  -1  12   5       15.41       14.04      2.29 o
   0  12   5        3.11        1.94      1.93 o
   1  12   5        0.11       -1.48      1.77 o
   2  12   5       28.77       29.33      3.19 o
   3  12   5        9.11       13.67      3.18 o
   4  12   5        9.12       13.71      2.87 o
   5  12   5       78.20       72.35      4.51 o
   6  12   5        1.63       -0.27      3.49 o
   7  12   5        0.58        2.46      2.75 o
   8  12   5        7.47        9.81      3.11 o
  -9  13   5       12.69       14.49      3.30 o
  -8  13   5        0.48        0.07      2.60 o
  -7  13   5        8.48        9.23      3.33 o
  -6  13   5       41.93       33.88      5.84 o
  -5  13   5       22.84       32.71      2.92 o
  -4  13   5       53.70       46.85      3.11 o
  -3  13   5       37.07       39.63      3.40 o
  -2  13   5       16.55       11.39      2.24 o
  -1  13   5        2.24       -1.40      1.86 o
   0  13   5       14.29       14.53      2.19 o
   1  13   5       36.65       32.07      3.02 o
   2  13   5        8.20        4.53      2.53 o
   3  13   5        0.50        0.24      2.53 o
   4  13   5        3.20        5.23      2.61 o
   5  13   5        3.63        2.00      2.77 o
   6  13   5       19.94       20.14      4.10 o
   7  13   5        2.29        0.72      2.75 o
   8  13   5        6.03        7.38      5.13 o
  -7  14   5        0.00       -3.49      4.31 o
  -6  14   5        0.12       -0.22      2.87 o
  -5  14   5        1.82        4.47      2.89 o
  -4  14   5       59.24       62.54      3.47 o
  -3  14   5       11.89       10.24      2.36 o
  -2  14   5        2.76        2.99      2.08 o
  -1  14   5        0.06       -1.03      2.01 o
   0  14   5       11.43       16.14      2.37 o
   1  14   5        0.01       -1.23      2.32 o
   2  14   5        2.29        2.26      2.61 o
   3  14   5        7.83       11.16      2.82 o
   4  14   5       13.16       15.38      3.28 o
   5  14   5       25.93       35.63      3.84 o
   6  14   5        7.16        5.04      3.18 o
  -6  15   5        0.66        6.56      4.51 o
  -5  15   5        9.05        6.00      3.24 o
  -4  15   5        7.25        8.30      2.55 o
  -3  15   5       19.61       20.00      2.74 o
  -2  15   5        4.52        6.62      2.40 o
  -1  15   5        7.32        3.81      2.12 o
   0  15   5       14.22       17.83      2.61 o
   1  15   5        0.05       -2.53      2.53 o
   2  15   5        0.02        0.10      2.75 o
   3  15   5       44.89       51.68      4.27 o
   4  15   5       11.57       22.63      3.55 o
  -4  16   5        9.18        1.11      2.54 o
  -3  16   5        3.57       -1.43      2.89 o
  -2  16   5       38.89       41.23      3.39 o
  -1  16   5        1.12       -1.31      4.62 o
   0  16   5        0.34        3.55      2.37 o
   1  16   5        0.16        4.86      3.15 o
   2  16   5       30.46       30.30      3.91 o
   3  16   5       27.72       27.68      5.74 o
  -2  17   5        9.67        1.23      4.31 o
  -1  17   5        6.15       10.39      6.97 o
   0  17   5        2.23        1.23      4.31 o
 -14   0   6        2.10        2.05      4.31 o
 -12   0   6       23.16        9.02      4.10 o
 -10   0   6        0.56       -0.62      3.90 o
  -8   0   6       49.54       53.72      5.13 o
  -6   0   6       48.52       26.65      4.10 o
  -4   0   6       86.81      102.92      5.13 o
  -2   0   6        8.78       11.48      2.05 o
   0   0   6      893.63     1022.03     16.20 o
   2   0   6       18.86        9.51      1.37 o
   4   0   6     2352.37     2379.98     20.19 o
   6   0   6      107.91      127.41      3.83 o
   8   0   6       20.38       25.22      4.10 o
  10   0   6        9.67       10.05      4.10 o
  12   0   6       14.90       14.97      5.13 o
 -14   1   6       11.32       10.66      3.77 o
 -13   1   6        4.34        5.03      3.03 o
 -12   1   6        9.95       10.00      3.09 o
 -11   1   6        7.33        7.69      3.04 o
 -10   1   6      157.88      157.38      6.87 o
  -9   1   6      184.46      177.73      6.01 o
  -8   1   6      213.24      207.56      6.01 o
  -7   1   6        6.27        6.66      2.39 o
  -6   1   6      310.43      301.45     10.05 o
  -5   1   6      272.77      276.24      5.84 o
  -4   1   6       67.82       48.93      3.18 o
  -3   1   6      788.30      944.87     11.52 o
  -2   1   6      517.55      509.61      8.41 o
  -1   1   6       86.93       88.01      3.79 o
   0   1   6       52.70       44.76      1.77 o
   1   1   6      365.66      370.56      5.37 o
   2   1   6      717.70      721.64      6.18 o
   3   1   6      489.46      501.74      4.29 o
   4   1   6       57.18       64.66      1.49 o
   5   1   6       72.55       74.03      1.86 o
   6   1   6       34.42       32.57      4.39 o
   7   1   6        2.45        7.00      1.78 o
   8   1   6      359.60      344.51      7.75 o
   9   1   6      287.18      277.20      7.32 o
  10   1   6       17.71       13.83      3.19 o
  11   1   6       17.28        8.04      3.26 o
  12   1   6      126.79      140.73      6.66 o
 -14   2   6        2.12       -0.26      3.18 o
 -13   2   6       74.97       71.02      4.85 o
 -12   2   6       20.70       21.68      3.90 o
 -11   2   6        0.47        1.66      4.00 o
 -10   2   6      195.18      194.64      6.23 o
  -9   2   6      294.11      269.08      6.88 o
  -8   2   6       24.47       24.97      3.03 o
  -7   2   6      336.83      325.16      7.02 o
  -6   2   6      780.47      790.87     18.96 o
  -5   2   6       11.04       15.76      2.56 o
  -4   2   6      421.11      433.47      7.18 o
  -3   2   6      331.52      367.48      5.94 o
  -2   2   6       25.87       26.97      1.57 o
  -1   2   6      167.00      164.91      4.56 o
   0   2   6       38.27       31.09      1.49 o
   1   2   6      170.83      170.89      2.80 o
   2   2   6       48.59       56.60      1.74 o
   3   2   6      341.39      330.99      3.25 o
   4   2   6       55.23       54.64      1.65 o
   5   2   6       16.92       11.70      1.35 o
   6   2   6      118.48      104.56      3.20 o
   7   2   6     2771.73     2708.92     60.84 o
   8   2   6       23.73       22.50      2.17 o
   9   2   6       40.88       41.18      6.66 o
  10   2   6       37.32       36.00      3.47 o
  11   2   6       92.52       91.22      5.29 o
  12   2   6        0.02       -3.40      3.40 o
 -14   3   6       31.79       38.95      6.15 o
 -13   3   6        6.47        5.65      3.11 o
 -12   3   6       26.01       26.38      5.43 o
 -11   3   6       30.28       32.24      3.53 o
 -10   3   6        6.28        9.08      4.41 o
  -9   3   6       68.97       70.32      3.25 o
  -8   3   6      303.34      212.52     57.51 o
  -7   3   6      536.73      521.28      7.12 o
  -6   3   6        1.36        4.85      1.65 o
  -5   3   6       49.28       50.87      3.97 o
  -4   3   6      619.09      603.96      7.18 o
  -3   3   6      159.80      143.31      3.06 o
  -2   3   6     4860.14     5103.71     40.67 o
  -1   3   6       37.19       40.56      1.97 o
   0   3   6        5.32        1.84      1.02 o
   1   3   6        9.57        9.23      0.96 o
   2   3   6       44.05       36.65      1.26 o
   3   3   6        2.64        0.23      1.14 o
   4   3   6        5.46        9.40      1.28 o
   5   3   6       29.30       33.22      1.74 o
   6   3   6      562.48      548.00      6.16 o
   7   3   6       46.48       47.31      2.62 o
   8   3   6      227.78      206.13      4.75 o
   9   3   6        2.60        0.90      1.84 o
  10   3   6       18.48       21.22      3.24 o
  11   3   6        0.46        1.39      2.95 o
  12   3   6       77.71       75.77      5.58 o
 -14   4   6        0.00       -1.44      4.72 o
 -13   4   6        5.53       -0.08      2.91 o
 -12   4   6        0.30        3.49      2.89 o
 -11   4   6       30.40       34.57      3.68 o
 -10   4   6      204.79      198.84      6.77 o
  -9   4   6      161.53      168.48      5.71 o
  -8   4   6      618.13      591.52     10.56 o
  -7   4   6      512.74      511.57      9.85 o
  -6   4   6      170.93      182.19      4.09 o
  -5   4   6        0.83        0.18      1.51 o
  -4   4   6      237.12      259.90      4.37 o
  -3   4   6      799.85      805.71     16.44 o
  -2   4   6       13.00       11.73      1.44 o
  -1   4   6     2658.18     2763.43     23.02 o
   0   4   6      446.29      467.63      5.24 o
   1   4   6        0.22       -0.97      0.97 o
   2   4   6      871.30      925.26      9.39 o
   3   4   6      126.70      123.92      4.57 o
   4   4   6      306.30      307.65      6.54 o
   5   4   6       33.64       34.76      1.81 o
   6   4   6      440.47      432.60      5.92 o
   7   4   6       42.42       42.95      3.55 o
   8   4   6      112.30      107.23      4.54 o
   9   4   6       30.81       31.04      4.61 o
  10   4   6       64.85       64.68      3.37 o
  11   4   6        4.11        1.10      2.89 o
  12   4   6       33.14       28.92      4.26 o
 -13   5   6        1.34       -1.43      2.99 o
 -12   5   6        1.08        4.10      2.91 o
 -11   5   6        9.70        4.74      2.76 o
 -10   5   6      146.50      148.41      5.71 o
  -9   5   6       38.74       36.29      3.59 o
  -8   5   6      116.15       95.71      9.82 o
  -7   5   6        3.11        4.03      1.84 o
  -6   5   6       80.73       90.26      3.23 o
  -5   5   6      209.69      210.18      4.29 o
  -4   5   6      295.28      313.59     10.80 o
  -3   5   6       75.81       52.37      2.32 o
  -2   5   6      357.56      364.02      4.97 o
  -1   5   6      106.10       97.04      2.49 o
   0   5   6      660.17      704.74      7.21 o
   1   5   6       44.42       44.55      1.96 o
   2   5   6        0.26       -0.58      1.17 o
   3   5   6       59.14       61.60      2.51 o
   4   5   6       56.70       55.20      2.52 o
   5   5   6       62.24       59.81      2.96 o
   6   5   6      178.09      173.93      3.62 o
   7   5   6       89.33       86.07      3.42 o
   8   5   6      222.05      225.73      5.14 o
   9   5   6        3.55        0.38      1.95 o
  10   5   6       21.58       26.25      2.71 o
  11   5   6       20.64       21.16      2.85 o
  12   5   6       16.96       16.40      5.95 o
 -13   6   6       11.79       17.23      3.74 o
 -12   6   6       12.07        5.72      5.33 o
 -11   6   6       18.82       21.40      3.40 o
 -10   6   6       48.69       51.77      4.31 o
  -9   6   6       11.36        7.65      2.76 o
  -8   6   6       15.02       15.98      2.13 o
  -7   6   6        2.73        2.61      1.86 o
  -6   6   6      343.39      342.92      5.61 o
  -5   6   6        0.61        0.26      1.58 o
  -4   6   6       73.81       87.20      2.94 o
  -3   6   6      261.33      256.51      4.39 o
  -2   6   6      190.93      227.05      3.89 o
  -1   6   6        6.42        9.26      1.28 o
   0   6   6      457.00      412.91      8.70 o
   1   6   6       24.86       24.84      1.69 o
   2   6   6        0.28       -0.52      2.25 o
   3   6   6      116.01      128.27      3.18 o
   4   6   6       20.08       21.59      1.93 o
   5   6   6        2.01        2.61      1.43 o
   6   6   6       13.57       10.35      1.69 o
   7   6   6       25.03       26.04      1.97 o
   8   6   6      102.91      108.43      4.69 o
   9   6   6        3.84        1.32      2.10 o
  10   6   6       35.67       32.36      3.01 o
  11   6   6        0.21       -2.30      2.30 o
  12   6   6       19.72       23.17      4.92 o
 -13   7   6       12.37        8.20      5.95 o
 -12   7   6       11.91       13.94      3.38 o
 -11   7   6       15.33       16.80      3.79 o
 -10   7   6       38.05       38.69      5.02 o
  -9   7   6      169.03      172.35      5.84 o
  -8   7   6      183.10      196.52      6.13 o
  -7   7   6       26.98       36.30      2.19 o
  -6   7   6      121.15      121.11      3.31 o
  -5   7   6       16.65       19.60      1.77 o
  -4   7   6       33.89       34.14      2.19 o
  -3   7   6      104.74      106.67      2.73 o
  -2   7   6      184.64      185.22      3.23 o
  -1   7   6      391.64      409.36      6.20 o
   0   7   6        3.74        3.59      2.03 o
   1   7   6       16.50       14.98      2.24 o
   2   7   6        1.54       -0.02      2.01 o
   3   7   6      764.39      768.64     11.02 o
   4   7   6      110.49      118.26      3.54 o
   5   7   6      259.98      224.22      4.00 o
   6   7   6       25.36       29.27      2.05 o
   7   7   6       68.56       73.51      2.79 o
   8   7   6        1.87        0.00      1.89 o
   9   7   6        0.21       -0.31      2.08 o
  10   7   6       74.10       82.40      3.89 o
  11   7   6        1.17        1.55      2.42 o
 -13   8   6       28.84       37.52      6.97 o
 -12   8   6        2.37        3.92      4.10 o
 -11   8   6      183.32      184.25      6.54 o
 -10   8   6       94.53       91.30      7.28 o
  -9   8   6       14.00        9.36      2.84 o
  -8   8   6       44.65       43.18      2.89 o
  -7   8   6        0.32       -0.32      1.55 o
  -6   8   6       46.99       50.79      2.35 o
  -5   8   6        1.61       -1.39      1.39 o
  -4   8   6        4.14        2.66      1.52 o
  -3   8   6       89.38       80.16      2.52 o
  -2   8   6       93.53       85.88      3.23 o
  -1   8   6      265.95      270.46      8.93 o
   0   8   6       53.11       47.03      2.54 o
   1   8   6      535.31      553.23     14.57 o
   2   8   6      329.32      313.75     16.20 o
   3   8   6       18.95       16.39      2.53 o
   4   8   6       41.98       42.08      4.82 o
   5   8   6       37.88       34.37      2.39 o
   6   8   6      131.79      143.85      4.14 o
   7   8   6        0.38        0.25      2.45 o
   8   8   6        3.56        5.99      2.45 o
   9   8   6       27.26       24.99      3.59 o
  10   8   6        0.60        2.87      3.08 o
  11   8   6        3.17        1.40      5.64 o
 -12   9   6        0.84        5.12      3.55 o
 -11   9   6       60.79       63.61      4.52 o
 -10   9   6      101.28      109.95      5.47 o
  -9   9   6       17.39       17.50      2.54 o
  -8   9   6      104.23      122.08      4.27 o
  -7   9   6      587.56      566.55      7.07 o
  -6   9   6        0.01        0.20      1.78 o
  -5   9   6        1.18        1.27      1.50 o
  -4   9   6       81.02       77.23      3.70 o
  -3   9   6      314.46      308.61      9.70 o
  -2   9   6       23.57       21.51      3.04 o
  -1   9   6        0.15        0.87      1.85 o
   0   9   6      122.56      110.76      4.89 o
   1   9   6       28.42       27.90      2.23 o
   2   9   6       24.64       23.36      2.17 o
   3   9   6       18.15       25.90      2.75 o
   4   9   6       62.61       72.66      4.13 o
   5   9   6      119.42      108.66      3.67 o
   6   9   6      102.45      106.07      3.74 o
   7   9   6        4.83        2.37      1.92 o
   8   9   6      104.38      110.10      4.99 o
   9   9   6        0.70        1.03      2.39 o
  10   9   6        1.31       -2.33      2.53 o
 -12  10   6        0.65       -2.46      4.92 o
 -11  10   6        6.15        5.64      3.29 o
 -10  10   6        0.24       -0.47      2.22 o
  -9  10   6       27.99       34.51      2.94 o
  -8  10   6       15.91       11.60      2.29 o
  -7  10   6        0.64       -0.12      1.89 o
  -6  10   6       50.49       57.61      2.67 o
  -5  10   6       77.83       76.83      2.76 o
  -4  10   6        5.21        5.08      1.92 o
  -3  10   6      234.51      237.73      5.13 o
  -2  10   6      145.12      129.75      3.90 o
  -1  10   6      390.01      364.55      8.27 o
   0  10   6      282.53      280.15      8.05 o
   1  10   6        7.89        6.80      1.92 o
   2  10   6        7.43        4.00      1.75 o
   3  10   6      127.66      123.20      4.78 o
   4  10   6       30.15       31.76      3.26 o
   5  10   6        8.86        3.39      2.20 o
   6  10   6        0.98        0.60      1.93 o
   7  10   6        7.81        6.89      2.09 o
   8  10   6       34.69       34.68      2.84 o
   9  10   6       18.92       20.91      4.92 o
 -11  11   6        0.11        5.89      3.44 o
 -10  11   6        0.36       -2.37      2.37 o
  -9  11   6       20.87       18.67      2.74 o
  -8  11   6        0.01       -1.45      2.05 o
  -7  11   6        1.94        2.88      2.01 o
  -6  11   6       12.11       13.34      1.90 o
  -5  11   6       94.43       96.53      3.76 o
  -4  11   6      119.97       94.65      3.71 o
  -3  11   6        4.46        7.53      1.96 o
  -2  11   6       33.10       30.20      2.48 o
  -1  11   6       36.42       33.28      2.64 o
   0  11   6      108.71       99.97      3.62 o
   1  11   6      145.34      132.83      3.97 o
   2  11   6       64.13       64.16      3.91 o
   3  11   6        3.00       -0.72      2.24 o
   4  11   6        3.69       -1.04      2.39 o
   5  11   6        0.01       -2.53      3.17 o
   6  11   6        0.02       -1.29      2.39 o
   7  11   6        0.41        3.98      2.68 o
   8  11   6        8.69        5.64      4.20 o
 -10  12   6       22.96       22.76      3.69 o
  -9  12   6        0.00       -2.25      2.25 o
  -8  12   6        1.27       -0.05      2.28 o
  -7  12   6        1.32        0.94      2.95 o
  -6  12   6       12.50        9.04      2.46 o
  -5  12   6       37.46       35.80      2.87 o
  -4  12   6        7.45        6.23      2.19 o
  -3  12   6        4.57       -0.41      1.89 o
  -2  12   6        0.69        1.28      2.33 o
  -1  12   6       12.54       10.97      2.17 o
   0  12   6        6.13        5.85      1.97 o
   1  12   6       23.11       19.31      2.34 o
   2  12   6        5.83        4.12      2.77 o
   3  12   6        0.21       -1.35      2.67 o
   4  12   6       69.41       68.46      4.13 o
   5  12   6        4.05        2.77      2.97 o
   6  12   6       34.97       48.45      5.02 o
   7  12   6        0.00       -0.04      2.89 o
   8  12   6       31.73       43.26      6.15 o
  -8  13   6        1.20        3.26      3.32 o
  -7  13   6        2.91        2.45      2.89 o
  -6  13   6        1.93        0.47      2.80 o
  -5  13   6        0.30       -1.09      2.62 o
  -4  13   6        1.52        4.13      2.16 o
  -3  13   6       70.71       64.76      3.31 o
  -2  13   6       41.93       40.87      2.88 o
  -1  13   6       13.11       18.57      3.27 o
   0  13   6       15.24       11.89      2.29 o
   1  13   6       31.24       27.36      3.59 o
   2  13   6        2.68        1.44      2.46 o
   3  13   6       23.61       27.62      3.40 o
   4  13   6       48.75       52.83      5.84 o
   5  13   6        1.73       -0.34      2.53 o
   6  13   6        0.23       -1.10      2.68 o
   7  13   6        6.23        6.77      4.92 o
  -7  14   6       18.98       27.62      4.72 o
  -6  14   6        0.61       -3.19      3.19 o
  -5  14   6        1.19       -0.79      2.17 o
  -4  14   6       12.76       16.90      2.74 o
  -3  14   6        1.32        0.63      2.04 o
  -2  14   6       58.08       61.94      4.84 o
  -1  14   6        4.51        5.54      2.24 o
   0  14   6        1.33       -2.07      2.07 o
   1  14   6        4.95        3.43      2.74 o
   2  14   6       75.69       81.59      4.71 o
   3  14   6       42.20       54.64      5.64 o
   4  14   6        5.26        5.36      2.97 o
   5  14   6        0.23        1.39      5.02 o
   6  14   6       17.74       15.17      4.92 o
  -6  15   6        1.57        5.13      5.33 o
  -5  15   6        0.13        2.21      3.20 o
  -4  15   6        1.23       -2.42      2.42 o
  -3  15   6       12.82       18.89      3.39 o
  -2  15   6        1.98        3.02      2.21 o
  -1  15   6        8.89       10.63      2.51 o
   0  15   6        5.01        3.43      2.24 o
   1  15   6       14.04       14.69      3.32 o
   2  15   6       15.34       17.02      3.40 o
   3  15   6        5.05        0.93      2.97 o
  -5  16   6       10.88       16.20      5.74 o
  -4  16   6       17.48       20.89      3.76 o
  -3  16   6        6.42        5.62      2.80 o
  -2  16   6        2.10        0.75      2.60 o
  -1  16   6       33.83       37.34      4.25 o
   0  16   6        0.22       -2.89      2.89 o
   1  16   6        8.47        3.49      4.51 o
 -13   0   7        0.85       -2.05      4.51 o
 -11   0   7      141.14      128.55      7.79 o
  -9   0   7      282.17      280.26     10.46 o
  -7   0   7      367.08      329.88     10.25 o
  -5   0   7       30.84       30.34      3.69 o
  -3   0   7      694.59      716.14     13.53 o
  -1   0   7       34.12       29.32      2.46 o
   1   0   7     3057.04     2989.18     30.14 o
   3   0   7       89.64       93.36      3.03 o
   5   0   7        0.00       -0.38      1.55 o
   7   0   7      579.64      590.46     14.76 o
   9   0   7       45.16       45.51      5.13 o
  11   0   7       41.39       40.80      5.74 o
 -13   1   7        0.14       -2.82      2.82 o
 -12   1   7       53.15       58.72      4.64 o
 -11   1   7       29.10       31.09      3.62 o
 -10   1   7       19.56       18.87      3.38 o
  -9   1   7       86.92       86.08      4.64 o
  -8   1   7       75.93       76.29      4.26 o
  -7   1   7        0.27       -2.10      2.10 o
  -6   1   7       11.17        7.59      2.32 o
  -5   1   7       82.52       82.28      7.07 o
  -4   1   7      326.91      335.09      6.31 o
  -3   1   7       27.82       27.83      2.17 o
  -2   1   7        1.68       -1.30      1.30 o
  -1   1   7        2.52        1.98      1.18 o
   0   1   7      665.35      681.08     43.97 o
   1   1   7      255.51      219.37     36.82 o
   2   1   7      134.91      142.53      2.48 o
   3   1   7       21.03       22.08      1.17 o
   4   1   7        4.27        2.41      1.04 o
   5   1   7        1.36        0.63      1.33 o
   6   1   7      258.13      232.46      4.53 o
   7   1   7        4.74        3.16      2.24 o
   8   1   7        6.21        5.43      2.32 o
   9   1   7       16.35       17.80      3.03 o
  10   1   7        1.67        2.05      2.61 o
  11   1   7       26.48       22.01      3.68 o
 -13   2   7        3.54       -0.32      2.89 o
 -12   2   7        3.87        8.61      3.90 o
 -11   2   7        1.36       -2.60      2.60 o
 -10   2   7       32.59       34.26      3.53 o
  -9   2   7       24.42       31.25      3.48 o
  -8   2   7      506.24      492.87      9.41 o
  -7   2   7        8.06        5.18      2.53 o
  -6   2   7      136.51      127.03      6.97 o
  -5   2   7        8.21        6.10      2.24 o
  -4   2   7       79.63       81.60      3.62 o
  -3   2   7      386.02      399.57      5.43 o
  -2   2   7      227.10      231.46      3.93 o
  -1   2   7     2373.04     2518.15     21.33 o
   0   2   7      265.92      268.61      4.26 o
   1   2   7       31.39       27.17      1.46 o
   2   2   7       34.91       31.10      1.63 o
   3   2   7       85.88      101.27      2.79 o
   4   2   7       12.77        6.23      1.27 o
   5   2   7       68.32       77.32      4.40 o
   6   2   7       17.77       19.57      2.68 o
   7   2   7        0.95       -0.02      1.29 o
   8   2   7        9.40        8.45      2.53 o
   9   2   7       50.75       42.28      3.62 o
  10   2   7       27.47       29.11      3.48 o
  11   2   7        9.57        5.66      3.18 o
 -13   3   7        1.23        4.15      3.20 o
 -12   3   7        0.80        2.85      2.86 o
 -11   3   7        0.06       -1.75      2.61 o
 -10   3   7       12.13       13.69      3.11 o
  -9   3   7      201.33      196.78      4.83 o
  -8   3   7      247.88      257.03      6.15 o
  -7   3   7      312.43      301.88      5.52 o
  -6   3   7      119.02      116.41      3.52 o
  -5   3   7       42.65       51.39      2.52 o
  -4   3   7      423.44      450.86      6.18 o
  -3   3   7      755.86      777.76     16.45 o
  -2   3   7        2.12        7.00      1.38 o
  -1   3   7      381.64      403.04      5.24 o
   0   3   7       74.75       83.66      2.35 o
   1   3   7       97.77       93.33      2.86 o
   2   3   7      850.80      911.05      9.47 o
   3   3   7      335.23      334.78      4.97 o
   4   3   7      118.39      119.01      3.16 o
   5   3   7        8.15        6.75      1.40 o
   6   3   7       32.04       25.98      2.13 o
   7   3   7       87.34       86.92      3.31 o
   8   3   7      146.37      140.72      7.07 o
   9   3   7       19.52       13.23      3.18 o
  10   3   7        0.00       -0.76      4.10 o
  11   3   7        6.94        2.25      3.26 o
 -13   4   7        5.78       10.24      3.44 o
 -12   4   7        3.10        3.54      2.86 o
 -11   4   7        0.29       -2.60      2.60 o
 -10   4   7       36.31       43.61      3.91 o
  -9   4   7       18.44       19.50      3.19 o
  -8   4   7        2.17        3.23      1.86 o
  -7   4   7       33.46       35.40      2.63 o
  -6   4   7       26.07       29.76      2.27 o
  -5   4   7      192.39      187.26      5.15 o
  -4   4   7      389.64      400.06      5.79 o
  -3   4   7      172.00      185.88      3.84 o
  -2   4   7      709.96      701.76      8.84 o
  -1   4   7        0.62       -1.17      1.17 o
   0   4   7       62.82       58.35      4.51 o
   1   4   7        0.27       -1.64      1.64 o
   2   4   7        2.30        1.88      1.36 o
   3   4   7      295.49      293.73      4.73 o
   4   4   7       26.42       32.87      2.13 o
   5   4   7       33.96       35.06      1.97 o
   6   4   7       30.28       32.54      1.97 o
   7   4   7       89.31       80.77      3.28 o
   8   4   7        0.06        0.05      1.72 o
   9   4   7        0.01        1.73      1.90 o
  10   4   7       30.18       32.13      3.69 o
  11   4   7       16.55       10.96      3.53 o
 -13   5   7        9.41       12.01      6.77 o
 -12   5   7        0.58        1.59      3.09 o
 -11   5   7        0.89        0.23      2.69 o
 -10   5   7       61.59       62.12      4.34 o
  -9   5   7        5.56        2.42      2.61 o
  -8   5   7      360.35      344.59      7.77 o
  -7   5   7       10.57       14.65      2.06 o
  -6   5   7      471.31      470.90     10.69 o
  -5   5   7      622.49      583.96      7.61 o
  -4   5   7       96.91       84.30      3.13 o
  -3   5   7       71.70       70.10      2.83 o
  -2   5   7      175.67      182.36      3.65 o
  -1   5   7      664.02      672.51      7.42 o
   0   5   7      232.60      261.18      5.65 o
   1   5   7       23.35       24.45      1.80 o
   2   5   7      125.75      134.97      3.28 o
   3   5   7        1.27        3.56      1.50 o
   4   5   7      252.83      228.48      4.34 o
   5   5   7      260.39      288.21      4.47 o
   6   5   7      143.18      141.84      3.41 o
   7   5   7        1.69        2.01      1.77 o
   8   5   7       17.12       22.53      2.47 o
   9   5   7       74.66       81.50      5.82 o
  10   5   7      171.87      186.66      8.73 o
  11   5   7        0.49       -3.09      3.09 o
 -13   6   7       45.04       58.43      7.18 o
 -12   6   7        0.00        0.36      2.84 o
 -11   6   7        3.10       -0.15      2.69 o
 -10   6   7        5.15        8.21      2.95 o
  -9   6   7        3.76        5.56      2.66 o
  -8   6   7       98.20       92.59      3.69 o
  -7   6   7      182.42      179.72      4.45 o
  -6   6   7       29.64       26.21      2.39 o
  -5   6   7      142.71      140.95      3.81 o
  -4   6   7        3.44        1.65      1.68 o
  -3   6   7       42.77       46.19      2.41 o
  -2   6   7       36.80       31.03      1.91 o
  -1   6   7      100.57      106.45      5.43 o
   0   6   7       26.24       23.49      2.46 o
   1   6   7       26.75       28.49      1.86 o
   2   6   7       22.62       22.48      1.84 o
   3   6   7        3.92        0.94      1.45 o
   4   6   7       52.93       40.01      2.32 o
   5   6   7      487.16      495.91      6.24 o
   6   6   7        5.19        5.28      1.64 o
   7   6   7      319.03      332.27      6.18 o
   8   6   7       13.11       11.68      2.13 o
   9   6   7       73.03       82.61      3.86 o
  10   6   7       25.70       23.95      2.89 o
  11   6   7      125.79      132.24      5.18 o
 -13   7   7        7.03       16.81      5.95 o
 -12   7   7        0.00        1.04      3.38 o
 -11   7   7       33.82       36.10      8.51 o
 -10   7   7       49.52       61.28      4.38 o
  -9   7   7       38.25       34.66      5.95 o
  -8   7   7      262.45      264.92      5.52 o
  -7   7   7      260.14      239.30      5.07 o
  -6   7   7      358.76      367.88      6.21 o
  -5   7   7      395.81      401.60      8.32 o
  -4   7   7      169.40      177.00      6.88 o
  -3   7   7       23.48       21.12      1.98 o
  -2   7   7       63.01       63.04      3.47 o
  -1   7   7       82.73       86.13      3.98 o
   0   7   7      776.43      831.77     13.12 o
   1   7   7       77.45       81.74      4.05 o
   2   7   7      643.78      630.29     19.78 o
   3   7   7       15.40       17.15      2.46 o
   4   7   7      156.00      142.77      8.10 o
   5   7   7       52.40       50.63      2.75 o
   6   7   7      472.46      464.79      6.22 o
   7   7   7       41.04       43.31      2.42 o
   8   7   7        5.09        4.23      2.14 o
   9   7   7       15.27       11.96      2.38 o
  10   7   7      103.34      125.18      4.86 o
  11   7   7        0.05       -3.28      3.28 o
 -12   8   7        0.92       -2.26      3.28 o
 -11   8   7       23.95       26.55      5.02 o
 -10   8   7       55.74       58.41      4.34 o
  -9   8   7       72.20       79.77      6.66 o
  -8   8   7       47.91       54.90      4.00 o
  -7   8   7        0.29        1.88      1.82 o
  -6   8   7       14.13       17.59      2.14 o
  -5   8   7       35.24       32.27      2.34 o
  -4   8   7        0.21        0.53      1.56 o
  -3   8   7       46.21       48.25      3.47 o
  -2   8   7       14.55       15.19      2.68 o
  -1   8   7      188.49      181.29      8.10 o
   0   8   7      394.12      341.43     20.60 o
   1   8   7      292.46      296.77      6.74 o
   2   8   7       45.70       52.59      3.33 o
   3   8   7       12.79        8.72      2.32 o
   4   8   7       29.61       26.19      2.82 o
   5   8   7      183.41      172.37      4.38 o
   6   8   7      152.54      152.33      4.26 o
   7   8   7        3.39        1.34      2.10 o
   8   8   7        5.95        6.41      2.53 o
   9   8   7       15.42       11.36      3.03 o
  10   8   7       41.36       34.42      3.88 o
 -12   9   7        0.03        0.41      5.74 o
 -11   9   7        1.21        0.07      3.10 o
 -10   9   7       29.93       36.58      3.88 o
  -9   9   7      124.84      125.22      5.42 o
  -8   9   7       46.75       42.08      3.55 o
  -7   9   7        1.41        3.05      1.86 o
  -6   9   7       32.82       36.22      2.26 o
  -5   9   7      113.18      113.49      6.83 o
  -4   9   7       27.48       27.87      2.75 o
  -3   9   7       18.94       18.93      2.16 o
  -2   9   7       28.14       22.63      2.27 o
  -1   9   7      340.80      307.17      5.60 o
   0   9   7        1.50       -0.18      2.36 o
   1   9   7       46.22       55.64      5.54 o
   2   9   7       59.32       60.59      3.62 o
   3   9   7      152.20      147.29      5.14 o
   4   9   7       47.96       41.49      5.02 o
   5   9   7       74.89       65.85      3.76 o
   6   9   7       38.93       44.39      2.76 o
   7   9   7       44.91       54.02      3.11 o
   8   9   7        0.73        1.88      2.68 o
   9   9   7       22.47       24.96      3.47 o
  10   9   7        0.02       -1.39      2.71 o
 -11  10   7        4.46        0.40      4.00 o
 -10  10   7       10.19       18.04      3.59 o
  -9  10   7        0.06        0.47      2.80 o
  -8  10   7        0.65        1.45      2.65 o
  -7  10   7        6.65        3.88      1.81 o
  -6  10   7       90.17       88.49      3.73 o
  -5  10   7        1.57        2.83      2.01 o
  -4  10   7      176.84      170.29      6.83 o
  -3  10   7       11.43       11.98      2.13 o
  -2  10   7       64.70       58.13      3.07 o
  -1  10   7        4.39        2.58      1.81 o
   0  10   7      100.34      102.96      3.58 o
   1  10   7      144.98      153.19      9.74 o
   2  10   7       11.62        7.84      2.60 o
   3  10   7       12.02        9.25      2.45 o
   4  10   7        0.37        0.87      2.39 o
   5  10   7       94.22       95.17      3.71 o
   6  10   7       38.89       46.42      2.92 o
   7  10   7        5.02        0.97      2.01 o
   8  10   7       17.92       27.78      3.26 o
   9  10   7        0.01       -2.68      2.68 o
 -11  11   7        3.62        1.23      5.13 o
 -10  11   7       19.49       25.00      3.87 o
  -9  11   7        0.29       -2.05      2.61 o
  -8  11   7       29.87       36.55      3.00 o
  -7  11   7       82.59       72.44      4.56 o
  -6  11   7       44.68       42.16      4.91 o
  -5  11   7       52.62       46.09      3.11 o
  -4  11   7        5.08        1.62      2.02 o
  -3  11   7        4.12        3.96      2.01 o
  -2  11   7        0.00        0.94      1.84 o
  -1  11   7        0.50        3.72      2.75 o
   0  11   7       17.65       19.92      2.24 o
   1  11   7        9.36       12.23      2.98 o
   2  11   7        1.45       -1.95      2.17 o
   3  11   7        9.25        9.22      2.74 o
   4  11   7        1.81        3.88      2.74 o
   5  11   7        3.13        3.68      2.01 o
   6  11   7       77.28       90.52      5.19 o
   7  11   7        4.17        3.62      2.82 o
   8  11   7        1.20       -2.67      3.69 o
 -10  12   7        6.84        0.66      3.07 o
  -9  12   7        0.41       -1.47      3.32 o
  -8  12   7        3.58        4.17      5.43 o
  -7  12   7       16.13       17.66      4.82 o
  -6  12   7        0.54        1.83      2.11 o
  -5  12   7        1.54        0.57      2.06 o
  -4  12   7       25.42       23.52      2.64 o
  -3  12   7       19.62       15.60      2.40 o
  -2  12   7       16.70       22.95      2.51 o
  -1  12   7       49.09       58.01      4.54 o
   0  12   7      157.46      148.56      4.41 o
   1  12   7        1.49       -1.36      2.31 o
   2  12   7       28.80       46.28      3.68 o
   3  12   7        3.00        2.87      2.61 o
   4  12   7        4.98        4.86      2.82 o
   5  12   7        4.07        7.94      2.97 o
   6  12   7        5.86        3.02      3.18 o
   7  12   7        0.36       -3.36      3.38 o
   8  12   7        0.22        2.67      4.51 o
  -9  13   7        0.01       -4.31      4.72 o
  -8  13   7        3.66        6.02      3.40 o
  -7  13   7        0.62        0.71      5.33 o
  -6  13   7        0.08       -2.05      2.05 o
  -5  13   7        0.06       -2.11      2.11 o
  -4  13   7        6.55        7.05      2.35 o
  -3  13   7        2.07        1.55      2.53 o
  -2  13   7        2.03       -1.25      3.63 o
  -1  13   7        2.59        2.68      1.98 o
   0  13   7        1.26       -1.87      1.87 o
   1  13   7       29.74       29.79      3.49 o
   2  13   7        8.89       12.21      3.59 o
   3  13   7        0.54       -0.01      2.60 o
   4  13   7        0.37        2.10      2.97 o
   5  13   7       13.16        8.44      6.05 o
   6  13   7       35.64       41.41      4.10 o
  -8  14   7       22.51       32.60      6.77 o
  -7  14   7       10.11       26.04      5.95 o
  -6  14   7        3.45        7.41      3.26 o
  -5  14   7        0.25       -2.86      2.86 o
  -4  14   7       47.58       53.02      3.46 o
  -3  14   7       20.66       28.16      3.55 o
  -2  14   7        3.28        3.15      2.58 o
  -1  14   7        0.25        1.12      2.20 o
   0  14   7        0.26       -1.71      2.38 o
   1  14   7        1.43        0.33      2.71 o
   2  14   7        0.66       -0.52      4.20 o
   3  14   7        3.26        1.03      2.90 o
   4  14   7        1.20        1.35      3.03 o
  -6  15   7        0.57       -5.13      5.13 o
  -5  15   7       12.93       18.04      4.00 o
  -4  15   7        1.60        2.44      2.47 o
  -3  15   7      119.60      139.82      5.24 o
  -2  15   7        9.88       13.05      2.72 o
  -1  15   7       21.76       25.78      2.91 o
   0  15   7        5.32        0.27      3.09 o
   1  15   7       11.89        2.09      3.49 o
   2  15   7        0.58        0.51      2.90 o
  -2  16   7       30.81       30.14      5.74 o
  -1  16   7        4.59        9.43      4.72 o
 -12   0   8       11.68       21.32      4.92 o
 -10   0   8        3.78        6.15      4.10 o
  -8   0   8      275.28      242.13      9.43 o
  -6   0   8        1.72        0.82      3.28 o
  -4   0   8       38.09       45.92      4.31 o
  -2   0   8      466.48      517.06     11.07 o
   0   0   8        0.65        0.21      2.05 o
   2   0   8      241.34      256.04      5.95 o
   4   0   8        1.17       -0.82      3.49 o
   6   0   8      370.25      371.91     11.07 o
   8   0   8      338.98      321.47     11.28 o
  10   0   8       81.13       95.74      7.38 o
 -13   1   8        2.26        6.08      3.47 o
 -12   1   8        0.71       -1.52      2.82 o
 -11   1   8        0.71        1.13      2.75 o
 -10   1   8       43.25       44.45      4.05 o
  -9   1   8      165.82      159.38      5.87 o
  -8   1   8       13.53        8.30      2.75 o
  -7   1   8       21.86       20.62      2.89 o
  -6   1   8        2.07        2.15      2.32 o
  -5   1   8       44.44       43.65      3.11 o
  -4   1   8       49.79       62.63      3.55 o
  -3   1   8      189.32      179.19      4.64 o
  -2   1   8      211.27      214.70      4.78 o
  -1   1   8      378.58      385.28      5.31 o
   0   1   8      262.20      257.66      4.92 o
   1   1   8      406.37      423.20      5.57 o
   2   1   8      301.82      328.03      4.68 o
   3   1   8        8.13        6.03      1.38 o
   4   1   8      348.80      339.49      3.96 o
   5   1   8        1.35       -0.31      3.08 o
   6   1   8       48.95       45.80      3.26 o
   7   1   8      100.43       94.02      4.49 o
   8   1   8       11.15        9.27      3.90 o
   9   1   8        5.40        4.00      2.61 o
  10   1   8       29.76       30.10      3.76 o
  11   1   8       12.03       11.70      6.36 o
 -13   2   8        3.66       -0.43      3.26 o
 -12   2   8        0.74       -2.66      2.66 o
 -11   2   8        0.46        0.73      2.82 o
 -10   2   8        6.37        3.73      2.82 o
  -9   2   8       10.92        9.58      2.95 o
  -8   2   8       28.16       33.41      3.40 o
  -7   2   8        1.12       -0.76      2.39 o
  -6   2   8       78.99       76.10      7.59 o
  -5   2   8       32.97       35.99      3.04 o
  -4   2   8      334.35      348.35      6.73 o
  -3   2   8        9.47        9.30      1.73 o
  -2   2   8       33.70       38.23      2.01 o
  -1   2   8       16.47       11.09      1.60 o
   0   2   8      475.27      500.80      8.28 o
   1   2   8      538.26      583.03      6.63 o
   2   2   8      112.88       90.78     25.22 o
   3   2   8       51.87       55.89      2.48 o
   4   2   8        1.73        2.65      1.41 o
   5   2   8       36.27       39.32      1.93 o
   6   2   8       22.61       17.61      1.96 o
   7   2   8      222.97      217.60      6.31 o
   8   2   8        2.10        3.54      5.43 o
   9   2   8       13.35       13.32      2.97 o
  10   2   8        0.17        0.44      2.82 o
  11   2   8        0.07       -2.97      2.97 o
 -13   3   8        1.60        2.03      3.47 o
 -12   3   8       25.30       25.58      3.74 o
 -11   3   8       68.81       63.85      4.67 o
 -10   3   8        3.95        1.82      2.95 o
  -9   3   8      115.66      110.53      4.69 o
  -8   3   8      310.01      268.73      5.56 o
  -7   3   8      258.46      234.25      5.04 o
  -6   3   8        0.78        3.49      1.84 o
  -5   3   8        0.58        0.89      1.95 o
  -4   3   8      606.29      575.29      7.49 o
  -3   3   8        4.02        2.50      1.88 o
  -2   3   8       77.24       67.37      3.79 o
  -1   3   8       11.53        9.74      1.53 o
   0   3   8       19.87       20.39      3.59 o
   1   3   8       78.82       78.64      3.39 o
   2   3   8        6.23        3.21      1.72 o
   3   3   8      676.80      693.00      8.12 o
   4   3   8        4.42        5.87      1.58 o
   5   3   8       49.82       54.82      2.24 o
   6   3   8        1.83        1.48      1.60 o
   7   3   8       81.78       78.92      3.31 o
   8   3   8       20.75       19.05      3.03 o
   9   3   8        9.37        9.99      2.97 o
  10   3   8        0.01       -2.77      2.77 o
  11   3   8       21.11       12.30      5.54 o
 -13   4   8       19.83       17.61      3.82 o
 -12   4   8       34.83       41.09      4.38 o
 -11   4   8        1.42        2.38      2.91 o
 -10   4   8       18.54       21.73      3.59 o
  -9   4   8      130.27      123.78      4.22 o
  -8   4   8       12.91       14.46      3.17 o
  -7   4   8       14.64       16.43      2.31 o
  -6   4   8        0.21       -1.77      1.77 o
  -5   4   8        2.16        1.56      1.77 o
  -4   4   8        6.42        7.79      1.81 o
  -3   4   8      335.51      349.70      7.46 o
  -2   4   8      463.89      464.60      9.13 o
  -1   4   8       14.64       18.87      2.46 o
   0   4   8      129.80      129.85      4.34 o
   1   4   8      280.64      263.49      9.94 o
   2   4   8        9.24        8.37      1.53 o
   3   4   8        0.68        2.83      1.58 o
   4   4   8        4.70        6.44      1.62 o
   5   4   8       19.89       23.56      1.73 o
   6   4   8       11.10       13.68      1.98 o
   7   4   8       15.80       14.91      3.30 o
   8   4   8      198.68      200.87      5.02 o
   9   4   8        0.75       -1.24      2.60 o
  10   4   8       73.50       67.91      4.93 o
  11   4   8       22.07       21.32      5.74 o
 -13   5   8        7.97        9.23      5.54 o
 -12   5   8       37.32       38.72      4.17 o
 -11   5   8       20.11       20.45      5.02 o
 -10   5   8       37.69       34.70      3.74 o
  -9   5   8        7.58        4.42      2.23 o
  -8   5   8       14.69       11.92      2.75 o
  -7   5   8        8.08        5.93      1.97 o
  -6   5   8      253.32      242.05      5.13 o
  -5   5   8      910.57      894.61     11.38 o
  -4   5   8       63.78       67.24      5.08 o
  -3   5   8      151.80      149.85      8.31 o
  -2   5   8       37.20       33.51      2.82 o
  -1   5   8       60.87       58.11      3.39 o
   0   5   8      197.65      199.65      7.28 o
   1   5   8      110.94      107.29      3.14 o
   2   5   8      199.93      199.32      4.13 o
   3   5   8       62.92       43.40      2.36 o
   4   5   8       37.84       29.84      2.17 o
   5   5   8      133.76      125.12      3.94 o
   6   5   8       38.14       34.74      2.37 o
   7   5   8       20.51       22.25      2.29 o
   8   5   8        0.01       -1.84      2.32 o
   9   5   8        2.78        1.44      2.02 o
  10   5   8        5.31        1.64      3.19 o
  11   5   8       13.59        9.43      5.33 o
 -12   6   8        6.93       10.78      6.56 o
 -11   6   8        1.34       -0.78      2.76 o
 -10   6   8       43.51       42.00      3.84 o
  -9   6   8       50.48       57.85      3.94 o
  -8   6   8       81.82       82.27      3.54 o
  -7   6   8        0.67       -0.31      1.78 o
  -6   6   8        0.15       -0.96      2.11 o
  -5   6   8        0.57        0.44      1.84 o
  -4   6   8       75.04       73.65      3.10 o
  -3   6   8        0.19        1.64      2.17 o
  -2   6   8       61.51       48.72      4.61 o
  -1   6   8       31.17       36.10      3.03 o
   0   6   8       38.72       35.70      2.90 o
   1   6   8       30.79       32.12      2.82 o
   2   6   8       34.20       29.61      2.82 o
   3   6   8        0.90        1.90      1.61 o
   4   6   8       66.81       65.55      2.92 o
   5   6   8       75.44       72.50      3.13 o
   6   6   8        7.86        8.69      1.72 o
   7   6   8       40.32       50.29      2.99 o
   8   6   8       61.44       64.04      3.22 o
   9   6   8        9.10        7.10      2.29 o
  10   6   8       28.52       24.72      4.05 o
 -12   7   8       13.55       19.01      3.84 o
 -11   7   8       25.02       30.24      3.97 o
 -10   7   8       72.26       71.26      4.52 o
  -9   7   8      121.88      130.94      6.97 o
  -8   7   8        9.96        9.85      2.95 o
  -7   7   8       22.84       26.23      2.42 o
  -6   7   8       29.97       34.32      2.53 o
  -5   7   8      328.13      309.67      6.89 o
  -4   7   8       27.71       31.35      3.49 o
  -3   7   8      274.42      293.33      6.88 o
  -2   7   8      486.77      452.09      8.40 o
  -1   7   8      222.54      212.92      6.66 o
   0   7   8       56.57       45.78      3.33 o
   1   7   8       69.62       67.88      3.91 o
   2   7   8       19.44       18.71      2.68 o
   3   7   8       71.51       77.96      3.90 o
   4   7   8        1.22        0.23      2.36 o
   5   7   8       34.71       27.71      2.39 o
   6   7   8        3.55        4.74      1.93 o
   7   7   8        8.29       10.34      2.87 o
   8   7   8        0.72        0.01      2.31 o
   9   7   8       16.91       17.02      3.19 o
  10   7   8       12.15       14.15      3.32 o
 -12   8   8       15.39       16.67      4.41 o
 -11   8   8       21.12       21.35      3.69 o
 -10   8   8        6.24        6.82      3.69 o
  -9   8   8       34.91       28.13      4.72 o
  -8   8   8       40.40       36.49      2.86 o
  -7   8   8       73.58       76.98      3.43 o
  -6   8   8       85.70       82.61      3.55 o
  -5   8   8        0.21       -2.26      2.32 o
  -4   8   8        7.53       10.11      2.61 o
  -3   8   8       10.54        5.06      2.39 o
  -2   8   8        0.66        0.32      2.67 o
  -1   8   8       14.13       14.27      2.74 o
   0   8   8       67.49       58.67      3.55 o
   1   8   8       79.65       91.12     11.69 o
   2   8   8       12.79       16.10      2.53 o
   3   8   8       72.93       67.88      3.91 o
   4   8   8       66.00       62.96      3.62 o
   5   8   8       94.03       96.24      3.74 o
   6   8   8        5.70        8.97      2.62 o
   7   8   8        0.12        0.31      2.32 o
   8   8   8        8.07        7.29      3.49 o
   9   8   8        0.08       -2.53      2.53 o
  10   8   8        4.86        4.10      3.90 o
 -11   9   8        2.68        1.99      3.25 o
 -10   9   8       97.49      101.45      9.23 o
  -9   9   8        2.71        6.74      2.88 o
  -8   9   8        4.60        6.64      2.71 o
  -7   9   8        1.41        2.09      2.14 o
  -6   9   8       22.16       16.68      3.03 o
  -5   9   8       49.97       51.24      5.84 o
  -4   9   8       82.73       82.61      4.42 o
  -3   9   8      150.06      126.62      4.92 o
  -2   9   8       54.33       56.64      3.69 o
  -1   9   8      327.28      291.36     20.81 o
   0   9   8      324.99      348.62      7.61 o
   1   9   8       86.84       83.76      4.20 o
   2   9   8        0.10       -2.15      2.56 o
   3   9   8      185.94      187.12      5.87 o
   4   9   8        3.05        3.08      2.46 o
   5   9   8        4.66        3.23      4.17 o
   6   9   8       32.96       30.07      2.71 o
   7   9   8        1.56       -0.65      2.07 o
   8   9   8        4.45       -2.19      2.39 o
   9   9   8       18.80       24.19      3.62 o
 -11  10   8        1.92       -1.64      4.10 o
 -10  10   8       64.45       70.75      4.98 o
  -9  10   8       11.96       13.58      3.20 o
  -8  10   8        5.90        5.74      4.92 o
  -7  10   8       18.43       20.70      3.05 o
  -6  10   8        8.79        7.31      2.66 o
  -5  10   8       80.02       79.20      4.56 o
  -4  10   8       10.79       10.13      2.68 o
  -3  10   8       10.18       12.27      2.82 o
  -2  10   8      225.87      210.32      6.16 o
  -1  10   8       25.25       25.40      3.11 o
   0  10   8       35.12       35.38      3.40 o
   1  10   8       18.60       14.58      2.75 o
   2  10   8      123.93      106.57      4.84 o
   3  10   8        1.69        2.09      2.53 o
   4  10   8       15.89       14.82      3.03 o
   5  10   8        3.76        0.85      1.99 o
   6  10   8       27.80       32.28      4.32 o
   7  10   8        6.37        6.29      2.48 o
   8  10   8        0.06       -0.31      4.41 o
   9  10   8        1.27        1.85      4.51 o
 -10  11   8       11.26       12.81      3.53 o
  -9  11   8        8.44        8.00      5.95 o
  -8  11   8        2.71        0.62      4.51 o
  -7  11   8        0.19        0.98      2.71 o
  -6  11   8        1.99        3.31      2.74 o
  -5  11   8        2.04        1.18      2.45 o
  -4  11   8        5.67        6.86      2.71 o
  -3  11   8        2.34        3.08      2.74 o
  -2  11   8       27.25       24.84      3.26 o
  -1  11   8        5.49        1.95      2.56 o
   0  11   8       16.57       17.49      2.97 o
   1  11   8       15.49       16.56      2.90 o
   2  11   8        1.59        4.69      2.74 o
   3  11   8       50.46       55.73      3.91 o
   4  11   8       41.34       37.10      3.69 o
   5  11   8       31.74       32.91      2.84 o
   6  11   8        0.84       -1.29      2.79 o
   7  11   8       12.48        9.00      2.48 o
  -9  12   8        3.87       -2.05      5.13 o
  -8  12   8       11.88        9.23      5.95 o
  -7  12   8       40.44       45.72      6.36 o
  -6  12   8        7.44       12.21      2.43 o
  -5  12   8        1.01        0.11      2.06 o
  -4  12   8       15.49       16.19      2.42 o
  -3  12   8        8.07        7.78      2.26 o
  -2  12   8       24.74       21.48      2.54 o
  -1  12   8       42.11       53.54      3.98 o
   0  12   8       26.66       18.94      3.04 o
   1  12   8        3.19        3.63      2.82 o
   2  12   8        4.20        5.67      2.74 o
   3  12   8        1.89       -2.39      2.39 o
   4  12   8        0.25       -0.13      2.74 o
   5  12   8        4.59        3.43      2.97 o
   6  12   8       19.62       22.09      4.92 o
   7  12   8        4.33        6.15      4.92 o
  -8  13   8        0.16       -5.33      5.33 o
  -7  13   8       30.38       40.39      6.56 o
  -6  13   8       31.13       34.81      3.37 o
  -5  13   8       79.00       63.99      4.26 o
  -4  13   8        0.41        1.37      2.33 o
  -3  13   8        4.31        4.00      2.40 o
  -2  13   8        8.73        8.92      2.88 o
  -1  13   8       26.66       25.44      2.62 o
   0  13   8        4.48        3.32      2.82 o
   1  13   8        0.50        1.32      2.53 o
   2  13   8        2.36       -0.21      2.75 o
   3  13   8        0.86        2.16      3.69 o
   4  13   8        0.64        0.82      3.11 o
   5  13   8        2.28        2.67      4.72 o
  -6  14   8       15.69       26.24      6.36 o
  -5  14   8        3.72        3.12      2.64 o
  -4  14   8       16.62       12.37      2.90 o
  -3  14   8        1.45        1.38      2.47 o
  -2  14   8       24.75       26.25      2.99 o
  -1  14   8        6.81        4.32      2.31 o
   0  14   8        6.24        5.95      3.03 o
   1  14   8        1.64        0.63      3.90 o
   2  14   8        0.26       -1.37      2.74 o
   3  14   8        1.61       -0.43      2.89 o
  -5  15   8        1.40        1.44      4.31 o
  -4  15   8       31.25       28.70      5.74 o
  -3  15   8        8.19       12.68      3.18 o
  -2  15   8       13.10       13.37      2.72 o
  -1  15   8        1.13        1.79      2.43 o
 -13   0   9        3.68        0.00      5.13 o
 -11   0   9        6.63        7.18      4.51 o
  -9   0   9       11.22       10.25      4.31 o
  -7   0   9       33.06       32.60      4.72 o
  -5   0   9      243.57      233.11      8.61 o
  -3   0   9       40.23       46.13      4.31 o
  -1   0   9       38.37       39.16      3.69 o
   1   0   9      148.18      135.86      5.33 o
   3   0   9       52.80       56.18      4.31 o
   5   0   9      456.13      436.90     12.10 o
   7   0   9       81.73       87.34      6.77 o
   9   0   9       94.24       98.41      7.79 o
 -13   1   9        6.07        1.59      3.47 o
 -12   1   9        0.06        0.11      3.18 o
 -11   1   9       32.17       27.45      5.13 o
 -10   1   9       53.81       40.10      7.79 o
  -9   1   9       18.49       17.36      3.26 o
  -8   1   9      270.63      256.68     11.79 o
  -7   1   9      157.19      127.29      5.14 o
  -6   1   9       98.85      105.06     12.61 o
  -5   1   9       30.51       30.28      3.04 o
  -4   1   9        2.29        1.81      2.10 o
  -3   1   9       57.51       44.49      3.03 o
  -2   1   9      100.43      101.52      3.47 o
  -1   1   9        5.45        5.33      1.60 o
   0   1   9      414.22      433.35      5.88 o
   1   1   9       79.27       74.89      2.85 o
   2   1   9       27.52       31.14      2.12 o
   3   1   9      131.96      149.02      3.54 o
   4   1   9      279.82      256.32      4.86 o
   5   1   9        7.45        3.23      2.24 o
   6   1   9      297.26      294.82      7.25 o
   7   1   9        3.98       -0.69      2.31 o
   8   1   9       20.66       23.71      3.11 o
   9   1   9       24.74       19.08      3.40 o
  10   1   9        1.94       -0.36      2.97 o
 -13   2   9        2.53        0.44      3.44 o
 -12   2   9       12.04        8.75      3.69 o
 -11   2   9        0.00       -2.89      2.89 o
 -10   2   9       20.87       22.65      3.47 o
  -9   2   9      117.54      118.74      5.36 o
  -8   2   9      100.68       96.48      4.78 o
  -7   2   9        0.24       -2.36      2.36 o
  -6   2   9       69.84       56.92      3.62 o
  -5   2   9      164.38      151.49      5.13 o
  -4   2   9       30.92       23.94      2.33 o
  -3   2   9      786.65      785.27      9.14 o
  -2   2   9       21.51       21.39      2.16 o
  -1   2   9        0.09        0.42      1.49 o
   0   2   9        8.56        7.03      2.12 o
   1   2   9       17.86       20.64      2.31 o
   2   2   9      148.07      164.02      6.77 o
   3   2   9       92.25       94.82      2.60 o
   4   2   9        0.57       -0.93      1.50 o
   5   2   9        1.91        2.46      2.17 o
   6   2   9        1.90       -1.74      2.17 o
   7   2   9        0.11       -1.79      2.22 o
   8   2   9      177.79      177.51      6.37 o
   9   2   9        4.43       -0.62      2.75 o
  10   2   9       12.08       12.61      3.33 o
 -12   3   9       26.83       26.80      3.97 o
 -11   3   9       21.66       19.92      3.53 o
 -10   3   9        8.81        7.28      3.36 o
  -9   3   9       13.96       17.96      4.43 o
  -8   3   9       18.98       21.54      2.43 o
  -7   3   9       16.45       21.04      2.40 o
  -6   3   9       10.41       11.73      2.16 o
  -5   3   9      190.58      201.10      4.65 o
  -4   3   9       44.50       47.00      2.74 o
  -3   3   9      197.34      167.93      4.07 o
  -2   3   9       20.24       19.17      1.92 o
  -1   3   9      159.53      164.05      7.59 o
   0   3   9      508.51      477.06     16.20 o
   1   3   9       44.67       48.62      3.03 o
   2   3   9      414.59      396.95      7.23 o
   3   3   9        0.01        0.07      1.25 o
   4   3   9      219.23      202.80      4.33 o
   5   3   9       14.68       20.39      4.92 o
   6   3   9      366.08      367.11      8.18 o
   7   3   9       62.44       67.01      4.20 o
   8   3   9        1.97        4.98      2.82 o
   9   3   9        6.82        3.24      2.68 o
  10   3   9        6.85        6.66      4.82 o
 -12   4   9       10.65       10.50      3.59 o
 -11   4   9       11.78        7.10      3.25 o
 -10   4   9       17.39       18.45      5.95 o
  -9   4   9       55.88       49.87      3.59 o
  -8   4   9       13.23       18.47      3.82 o
  -7   4   9       42.47       39.33      3.15 o
  -6   4   9       48.11       44.30      2.79 o
  -5   4   9       14.89       17.92      2.34 o
  -4   4   9       77.07       69.07      3.11 o
  -3   4   9      176.84      179.20      9.52 o
  -2   4   9       20.24       15.64      2.53 o
  -1   4   9       22.75       18.57      2.61 o
   0   4   9       78.79       80.15      3.98 o
   1   4   9      302.95      285.47      6.23 o
   2   4   9       52.37       45.71      2.46 o
   3   4   9      576.94      577.99      7.61 o
   4   4   9        8.24        5.09      1.77 o
   5   4   9      540.43      519.46      6.46 o
   6   4   9       17.50       13.63      2.16 o
   7   4   9      135.64      137.68      5.51 o
   8   4   9        0.76       -1.04      2.45 o
   9   4   9        1.32        3.36      2.89 o
  10   4   9        2.36       -2.56      2.90 o
 -12   5   9        0.09       -3.24      3.24 o
 -11   5   9        2.88       -1.10      3.09 o
 -10   5   9        7.62        5.25      2.95 o
  -9   5   9       50.73       55.71      3.31 o
  -8   5   9       10.22       13.78      2.26 o
  -7   5   9       53.02       48.82      2.90 o
  -6   5   9        3.67        6.72      1.96 o
  -5   5   9        0.24        0.04      1.80 o
  -4   5   9      102.02      108.88      6.28 o
  -3   5   9      483.66      463.88     13.74 o
  -2   5   9      860.73      837.38     38.03 o
  -1   5   9      774.14      763.09     19.68 o
   0   5   9      146.19      145.29     10.46 o
   1   5   9        8.56        9.76      1.78 o
   2   5   9       23.73       29.49      2.19 o
   3   5   9        0.05       -1.49      1.49 o
   4   5   9      256.31      245.41      4.85 o
   5   5   9       83.45       87.51      2.92 o
   6   5   9       77.60       81.47      3.49 o
   7   5   9       12.12       10.58      2.11 o
   8   5   9        4.18        6.20      2.87 o
   9   5   9        0.16       -0.31      2.90 o
  10   5   9       10.86        9.84      4.92 o
 -12   6   9        3.84       -1.54      3.24 o
 -11   6   9       14.97       15.73      3.44 o
 -10   6   9        8.20        7.89      3.10 o
  -9   6   9       11.83       12.36      2.35 o
  -8   6   9        0.96       -2.09      2.09 o
  -7   6   9        1.41        0.54      1.92 o
  -6   6   9       24.51       22.16      2.43 o
  -5   6   9      314.65      295.98     12.00 o
  -4   6   9        4.26        6.56      2.46 o
  -3   6   9      520.05      529.41     31.98 o
  -2   6   9        0.36       -1.27      2.16 o
  -1   6   9      681.31      687.46     11.01 o
   0   6   9        0.75       -1.52      2.77 o
   1   6   9       18.65       24.28      2.97 o
   2   6   9       67.03       67.85      3.69 o
   3   6   9      177.96      176.13     10.35 o
   4   6   9       61.85       56.69      6.36 o
   5   6   9       31.90       34.44      2.44 o
   6   6   9       10.41       13.04      2.20 o
   7   6   9       14.15       15.86      2.63 o
   8   6   9       18.83       21.23      2.64 o
   9   6   9        4.97        3.29      3.11 o
  10   6   9        2.61       -1.03      4.92 o
 -12   7   9        8.74        7.79      4.92 o
 -11   7   9        9.15       16.54      4.10 o
 -10   7   9        0.22       -2.52      5.74 o
  -9   7   9        3.80        5.87      4.31 o
  -8   7   9        6.06        3.76      2.10 o
  -7   7   9        8.05        6.08      2.14 o
  -6   7   9       11.82        5.45      2.04 o
  -5   7   9       14.98       13.65      2.82 o
  -4   7   9        2.85        4.37      2.45 o
  -3   7   9       24.83       23.40      2.90 o
  -2   7   9      118.25      119.24     10.87 o
  -1   7   9       50.77       42.89      3.55 o
   0   7   9        4.86        4.10      2.46 o
   1   7   9       14.30       13.13      2.53 o
   2   7   9        4.52        5.06      2.31 o
   3   7   9        7.65        7.88      2.53 o
   4   7   9       50.97       51.88      5.43 o
   5   7   9        1.19        0.78      1.89 o
   6   7   9       36.16       37.02      2.72 o
   7   7   9        0.73        2.26      2.32 o
   8   7   9        4.50        3.58      4.10 o
   9   7   9        0.04       -2.67      2.75 o
 -11   8   9        1.41        1.54      3.29 o
 -10   8   9       75.05       75.73      5.02 o
  -9   8   9       41.06       46.56      4.09 o
  -8   8   9        1.62        1.63      2.56 o
  -7   8   9       26.78       23.80      3.20 o
  -6   8   9        2.65        3.08      5.13 o
  -5   8   9      175.36      172.74      5.79 o
  -4   8   9       54.72       53.90      3.69 o
  -3   8   9        4.74        0.72      2.31 o
  -2   8   9      230.51      227.30      8.82 o
  -1   8   9       91.36      101.85      4.64 o
   0   8   9      236.97      257.21      6.67 o
   1   8   9       21.91       19.57      3.49 o
   2   8   9      315.01      288.54      7.03 o
   3   8   9       30.29       34.05      3.11 o
   4   8   9        0.97        1.44      3.28 o
   5   8   9        6.36        6.77      2.01 o
   6   8   9        0.02       -0.14      1.89 o
   7   8   9        2.55       -1.21      2.36 o
   8   8   9       10.19       13.02      3.04 o
   9   8   9       20.06       25.83      5.13 o
 -11   9   9       15.17       15.58      4.51 o
 -10   9   9       22.89       25.31      3.64 o
  -9   9   9       31.44       38.34      3.74 o
  -8   9   9       10.83       15.95      3.40 o
  -7   9   9        1.72       -2.26      2.60 o
  -6   9   9      167.48      156.06      6.97 o
  -5   9   9        6.20        6.56      2.75 o
  -4   9   9      237.76      231.65      9.43 o
  -3   9   9       24.41       28.12      3.59 o
  -2   9   9       15.83       16.22      2.95 o
  -1   9   9       19.14       14.24      2.68 o
   0   9   9      206.34      188.19      8.61 o
   1   9   9       10.11       10.52      2.68 o
   2   9   9        8.12        6.05      4.61 o
   3   9   9       21.30       23.90      4.72 o
   4   9   9       17.53       14.85      3.49 o
   5   9   9       76.40       80.47      3.59 o
   6   9   9        0.21       -1.84      1.84 o
   7   9   9        3.61        4.67      2.68 o
   8   9   9        0.26        0.62      2.89 o
 -10  10   9       25.54       31.78      7.18 o
  -9  10   9       25.79       31.57      6.77 o
  -8  10   9        6.03       -0.41      4.92 o
  -7  10   9        1.83       -0.54      3.38 o
  -6  10   9        3.21        1.89      2.80 o
  -5  10   9      123.20      118.75      6.36 o
  -4  10   9       10.94       13.10      3.03 o
  -3  10   9       59.22       63.07      3.91 o
  -2  10   9        3.87        1.85      2.46 o
  -1  10   9        5.20        2.86      2.39 o
   0  10   9      188.53      175.68      5.87 o
   1  10   9        0.79        4.71      2.68 o
   2  10   9        0.15        1.83      2.39 o
   3  10   9       98.75       98.79      4.78 o
   4  10   9        6.91        2.37      3.38 o
   5  10   9        2.14        5.80      2.20 o
   6  10   9        7.91       12.28      2.51 o
   7  10   9        0.10        2.87      2.90 o
   8  10   9        5.24        9.02      4.72 o
  -9  11   9        5.66        6.36      5.33 o
  -8  11   9        1.43        3.08      5.33 o
  -7  11   9        0.14       -1.68      3.28 o
  -6  11   9        3.18        2.13      2.61 o
  -5  11   9        1.30       -2.45      2.45 o
  -4  11   9        7.03        8.03      2.97 o
  -3  11   9      141.97      136.11      5.51 o
  -2  11   9       18.97       23.91      4.92 o
  -1  11   9        0.35       -0.19      3.28 o
   0  11   9       30.95       30.10      3.32 o
   1  11   9       79.62       80.17      4.64 o
   2  11   9        0.58       -2.32      2.32 o
   3  11   9        0.40       -0.18      2.97 o
   4  11   9       14.43       14.96      3.11 o
   5  11   9       20.84       22.43      2.71 o
   6  11   9        0.22        1.45      2.16 o
   7  11   9        9.99       26.04      5.13 o
  -8  12   9        2.84        0.82      5.54 o
  -7  12   9       27.08       31.23      3.94 o
  -6  12   9        3.51        0.03      2.97 o
  -5  12   9        6.22       -0.54      2.74 o
  -4  12   9        4.27        5.84      2.90 o
  -3  12   9        5.11        5.84      2.90 o
  -2  12   9       15.60       16.30      3.33 o
  -1  12   9        3.27        3.40      2.68 o
   0  12   9       25.16       30.23      3.53 o
   1  12   9        4.46        5.09      2.82 o
   2  12   9        1.05       -2.60      2.60 o
   3  12   9        0.11       -2.40      2.68 o
   4  12   9        5.51       10.32      3.24 o
   5  12   9        7.38        4.23      3.18 o
   6  12   9        2.22       -0.82      4.10 o
  -6  13   9        1.12        2.51      3.30 o
  -5  13   9        5.08       -0.90      2.97 o
  -4  13   9        0.55       -2.66      2.66 o
  -3  13   9        0.23       -2.76      2.76 o
  -2  13   9        2.04        9.43      3.18 o
  -1  13   9        2.48       -1.96      2.74 o
   0  13   9        2.63        1.95      2.75 o
   1  13   9       22.44       28.78      3.68 o
   2  13   9        0.11        3.97      7.79 o
   3  13   9        7.81       12.23      3.69 o
   4  13   9        0.02        0.82      4.92 o
  -6  14   9        8.48       16.61      4.72 o
  -5  14   9        1.55       -3.90      3.90 o
  -4  14   9       14.51       10.23      3.53 o
  -3  14   9        0.05        0.98      3.03 o
  -2  14   9        4.38        3.25      3.11 o
  -1  14   9       23.29       26.62      3.91 o
   0  14   9        0.89       -1.76      3.03 o
   1  14   9        1.45       -1.44      4.10 o
 -12   0  10       30.68       40.39      6.56 o
 -10   0  10        9.83        9.43      4.51 o
  -8   0  10      171.86      181.85      8.82 o
  -6   0  10      361.48      318.19     10.46 o
  -4   0  10       54.37       57.00      4.92 o
  -2   0  10      610.57      607.48     13.12 o
   0   0  10      191.12      215.84      5.40 o
   2   0  10       11.04       12.92      3.49 o
   4   0  10       20.35       18.04      3.49 o
   6   0  10       12.24       13.12      4.10 o
   8   0  10        4.50        6.56      4.31 o
 -12   1  10        0.89       -0.11      3.24 o
 -11   1  10       38.94       53.15      4.63 o
 -10   1  10       57.05       54.43      4.64 o
  -9   1  10        3.02        6.51      3.11 o
  -8   1  10        8.21        3.69      2.75 o
  -7   1  10       32.43       14.78      2.90 o
  -6   1  10       17.83       15.61      2.75 o
  -5   1  10        3.33        3.28      2.46 o
  -4   1  10      381.81      383.81      7.68 o
  -3   1  10      618.29      644.55     10.07 o
  -2   1  10       31.25       27.17      2.28 o
  -1   1  10      367.31      383.10      8.19 o
   0   1  10     1614.54     1544.99     18.55 o
   1   1  10       58.57       64.71      2.92 o
   2   1  10      175.19      176.12      8.10 o
   3   1  10      246.30      239.25      5.79 o
   4   1  10      179.39      159.56      5.28 o
   5   1  10       99.48       91.69      4.35 o
   6   1  10       13.90       14.77      2.75 o
   7   1  10        2.48        3.43      2.53 o
   8   1  10       15.72       16.48      3.03 o
   9   1  10       18.10       15.82      3.62 o
 -12   2  10        0.06       -3.26      3.26 o
 -11   2  10       71.80       65.20      5.54 o
 -10   2  10        6.69        6.14      4.20 o
  -9   2  10       42.97       43.65      3.97 o
  -8   2  10        6.95       10.82      4.51 o
  -7   2  10       80.21       62.41      4.20 o
  -6   2  10       49.35       42.48      3.40 o
  -5   2  10       17.43       23.78      2.44 o
  -4   2  10        2.64        2.53      1.89 o
  -3   2  10        1.51        0.87      1.81 o
  -2   2  10        0.01       -1.61      1.61 o
  -1   2  10      456.19      450.13      8.17 o
   0   2  10       59.64       60.78      7.59 o
   1   2  10       61.09       34.98     21.22 o
   2   2  10        1.60        2.44      1.60 o
   3   2  10      106.51       94.81      3.23 o
   4   2  10        0.07        1.23      2.03 o
   5   2  10      450.27      420.96      8.70 o
   6   2  10       26.79       29.87      3.26 o
   7   2  10       30.02       30.68      3.55 o
   8   2  10       60.32       65.62      4.64 o
   9   2  10        0.29       -1.44      4.10 o
 -12   3  10        0.01       -4.61      5.64 o
 -11   3  10        0.31        0.26      3.38 o
 -10   3  10        0.02       -2.07      2.07 o
  -9   3  10       22.79       21.03      2.66 o
  -8   3  10      134.80      124.80      4.26 o
  -7   3  10       10.21        8.68      2.45 o
  -6   3  10        7.74        8.52      2.35 o
  -5   3  10       18.64       14.70      2.25 o
  -4   3  10       10.37       12.33      2.17 o
  -3   3  10        0.86        0.68      1.84 o
  -2   3  10       20.39       18.07      2.68 o
  -1   3  10     1736.23     1605.15     48.79 o
   0   3  10        5.11        8.91      2.51 o
   1   3  10        0.09       -2.09      2.16 o
   2   3  10       27.63       25.99      2.61 o
   3   3  10      594.17      541.98     15.49 o
   4   3  10      179.09      162.77      6.87 o
   5   3  10       11.49        7.38      2.46 o
   6   3  10        6.25        5.98      3.18 o
   7   3  10       47.63       45.26      3.76 o
   8   3  10        2.22        1.47      3.38 o
   9   3  10        0.00        2.97      2.90 o
 -12   4  10       73.61       84.33      5.78 o
 -11   4  10       29.31       36.99      4.17 o
 -10   4  10       31.55       32.82      3.15 o
  -9   4  10       33.14       30.80      3.03 o
  -8   4  10        5.17        6.32      2.47 o
  -7   4  10        1.99       -1.92      1.92 o
  -6   4  10       54.09       51.54      2.99 o
  -5   4  10       29.51       35.74      2.68 o
  -4   4  10       25.22       29.89      2.44 o
  -3   4  10      421.03      416.01     10.15 o
  -2   4  10      619.29      568.13     21.53 o
  -1   4  10      134.99      137.74      5.19 o
   0   4  10      105.65       89.66      5.43 o
   1   4  10      262.64      254.37      8.10 o
   2   4  10      344.12      314.74      5.50 o
   3   4  10       75.12       74.43      3.14 o
   4   4  10      191.69      175.18      5.10 o
   5   4  10      153.15      151.54      4.21 o
   6   4  10        2.51        2.17      2.39 o
   7   4  10        0.28       -1.78      2.39 o
   8   4  10        7.80        4.75      2.89 o
   9   4  10       42.05       43.17      4.27 o
 -12   5  10        4.57        5.13      4.31 o
 -11   5  10       49.01       47.58      4.67 o
 -10   5  10        0.31        0.35      3.09 o
  -9   5  10        1.00        2.44      2.61 o
  -8   5  10      152.05      172.64      5.04 o
  -7   5  10        0.03       -0.84      1.97 o
  -6   5  10       13.41       14.32      3.13 o
  -5   5  10       60.72       56.05      2.91 o
  -4   5  10       14.36       19.15      2.82 o
  -3   5  10       19.66       25.31      3.11 o
  -2   5  10      142.79      139.33     12.30 o
  -1   5  10      394.27      381.16     21.63 o
   0   5  10      432.56      422.36      8.18 o
   1   5  10        0.31       -1.65      2.10 o
   2   5  10       38.24       51.43      3.39 o
   3   5  10        7.43       12.97      2.43 o
   4   5  10      306.95      275.95      5.32 o
   5   5  10        1.12       -0.90      1.51 o
   6   5  10        5.71        2.33      1.92 o
   7   5  10        7.06        3.60      3.69 o
   8   5  10       22.47       19.69      3.40 o
   9   5  10        0.06       -2.46      3.90 o
 -12   6  10       48.83       49.82      6.15 o
 -11   6  10        0.55        1.81      3.15 o
 -10   6  10       21.29       17.06      3.64 o
  -9   6  10       10.88       10.87      2.42 o
  -8   6  10        6.16        6.24      2.24 o
  -7   6  10       18.58       19.58      2.39 o
  -6   6  10        1.58        3.00      2.51 o
  -5   6  10       11.53       14.86      4.00 o
  -4   6  10       22.84       24.39      6.05 o
  -3   6  10       19.07       17.57      2.90 o
  -2   6  10      320.40      312.08     10.56 o
  -1   6  10      239.18      226.55      6.21 o
   0   6  10      144.93      146.40      5.13 o
   1   6  10       48.06       46.43      3.32 o
   2   6  10       99.19       88.50      4.20 o
   3   6  10       56.79       48.84      3.33 o
   4   6  10      143.47      139.63      4.93 o
   5   6  10        1.18       -0.16      1.85 o
   6   6  10       27.60       28.99      4.82 o
   7   6  10        1.55        3.55      2.74 o
   8   6  10       38.95       40.39      5.95 o
 -11   7  10        3.87        8.36      6.46 o
 -10   7  10       20.88       30.60      3.79 o
  -9   7  10        4.82        5.42      2.47 o
  -8   7  10       22.05       23.98      2.66 o
  -7   7  10       15.59        9.48      3.09 o
  -6   7  10       33.23       28.86      3.47 o
  -5   7  10       12.68       16.91      3.11 o
  -4   7  10       12.46       10.92      2.82 o
  -3   7  10       31.51       30.73      3.26 o
  -2   7  10      215.62      200.92      6.08 o
  -1   7  10      165.91      143.35      5.21 o
   0   7  10      115.08      112.93      4.92 o
   1   7  10       79.01       70.65      7.07 o
   2   7  10       16.83       18.92      3.08 o
   3   7  10        5.63        5.77      2.56 o
   4   7  10        5.71        3.55      2.31 o
   5   7  10        4.67        2.85      1.92 o
   6   7  10        3.47        0.72      2.32 o
   7   7  10        3.64        2.36      2.61 o
   8   7  10       21.02       18.66      4.72 o
 -11   8  10        9.65       13.12      4.92 o
 -10   8  10       45.46       46.10      4.43 o
  -9   8  10        4.96        1.64      4.72 o
  -8   8  10        2.38        2.41      2.84 o
  -7   8  10        0.68       -2.71      2.71 o
  -6   8  10       12.43        9.09      3.38 o
  -5   8  10       72.51       84.05      9.43 o
  -4   8  10        7.46        6.10      2.68 o
  -3   8  10       92.54       71.20      5.33 o
  -2   8  10        2.62        4.99      3.18 o
  -1   8  10        4.90        2.60      2.60 o
   0   8  10       35.33       29.20      3.38 o
   1   8  10       49.24       40.85      8.00 o
   2   8  10       69.90       89.39      9.23 o
   3   8  10        2.14        1.92      2.53 o
   4   8  10        3.59        1.13      2.46 o
   5   8  10       32.44       22.75      2.95 o
   6   8  10       31.73       32.91      4.41 o
   7   8  10        9.59       11.07      3.19 o
   8   8  10        0.76        1.44      4.10 o
  -9   9  10       15.70       14.97      6.36 o
  -8   9  10        8.33       11.22      3.15 o
  -7   9  10        2.46        1.70      2.89 o
  -6   9  10        0.56        1.73      2.68 o
  -5   9  10       28.80       31.49      4.51 o
  -4   9  10       26.53       22.99      3.11 o
  -3   9  10       44.83       51.26      3.77 o
  -2   9  10       97.49      106.23      5.00 o
  -1   9  10        0.00       -1.34      3.69 o
   0   9  10       21.22       20.22      2.95 o
   1   9  10       42.34       46.22      3.62 o
   2   9  10        1.00       -1.03      2.39 o
   3   9  10      105.92      123.76      5.28 o
   4   9  10        0.04        0.22      2.53 o
   5   9  10        9.25       13.50      2.44 o
   6   9  10        0.09        2.14      2.16 o
   7   9  10       61.79       75.89      5.13 o
  -9  10  10        0.29        2.05      5.74 o
  -8  10  10        0.02       -1.22      2.88 o
  -7  10  10        8.90       11.83      3.24 o
  -6  10  10        0.76       -0.38      2.60 o
  -5  10  10        5.73        1.99      2.68 o
  -4  10  10       29.54       30.01      3.40 o
  -3  10  10        1.95        1.57      2.53 o
  -2  10  10       45.45       50.94      3.91 o
  -1  10  10        0.01       -0.60      2.39 o
   0  10  10        0.20       -2.32      2.32 o
   1  10  10        0.21       -1.42      2.53 o
   2  10  10       10.23        8.87      2.97 o
   3  10  10        0.77       -2.53      2.53 o
   4  10  10       23.16       21.37      7.59 o
   5  10  10        0.99        1.52      2.09 o
   6  10  10       44.04       51.21      3.42 o
  -8  11  10        6.93       16.81      5.95 o
  -7  11  10       20.78       22.77      3.88 o
  -6  11  10       59.54       57.25      4.92 o
  -5  11  10       10.39       14.38      3.20 o
  -4  11  10       17.05       16.81      4.51 o
  -3  11  10       51.77       61.86      4.35 o
  -2  11  10        0.80        1.64      2.75 o
  -1  11  10        2.50        2.15      2.75 o
   0  11  10       48.87       41.50      3.91 o
   1  11  10        7.73        7.82      3.03 o
   2  11  10       18.64       20.56      3.47 o
   3  11  10        3.29        2.73      2.82 o
   4  11  10        2.79        5.70      3.00 o
   5  11  10       41.56       44.79      4.18 o
   6  11  10       29.90       36.83      4.20 o
  -7  12  10        4.11       -3.08      4.10 o
  -6  12  10       24.81       32.50      7.18 o
  -5  12  10       17.72       15.01      3.55 o
  -4  12  10        5.19        3.28      3.04 o
  -3  12  10        1.28       -1.44      2.68 o
  -2  12  10        0.24       -2.68      2.68 o
  -1  12  10        0.05       -0.53      2.68 o
   0  12  10        2.57        0.92      2.75 o
   1  12  10        3.16        3.49      3.04 o
   2  12  10        1.43       -0.92      3.11 o
   3  12  10        9.91       11.83      3.24 o
   4  12  10        4.36        3.49      4.72 o
   5  12  10        5.28        9.64      4.31 o
  -6  13  10        0.23        2.46      3.90 o
  -5  13  10        5.82       12.10      4.92 o
  -4  13  10        5.06        1.44      3.04 o
  -3  13  10        0.78       -2.90      2.90 o
  -2  13  10        0.85       -2.86      2.86 o
  -1  13  10       20.46       22.93      4.82 o
   0  13  10        2.29        1.75      3.26 o
   1  13  10       14.44       10.63      3.44 o
 -11   0  11      165.28      173.86     10.05 o
  -9   0  11       35.08       45.92      5.95 o
  -7   0  11      289.14      290.72     10.66 o
  -5   0  11       33.52       15.58      3.90 o
  -3   0  11       12.86       18.45      3.69 o
  -1   0  11      991.30      990.40     17.63 o
   1   0  11        7.87        1.03      3.28 o
   3   0  11      274.02      258.53      9.02 o
   5   0  11       65.22       62.33      5.74 o
   7   0  11      214.74      216.71      9.64 o
 -12   1  11        0.89       -0.82      5.13 o
 -11   1  11       10.42        9.45      3.55 o
 -10   1  11       18.15       23.50      3.77 o
  -9   1  11        4.87        5.69      3.11 o
  -8   1  11       18.93       13.19      3.09 o
  -7   1  11      129.27      113.76      5.43 o
  -6   1  11        0.01       -1.49      2.60 o
  -5   1  11       34.47       36.98      3.47 o
  -4   1  11       28.83       18.77      2.80 o
  -3   1  11      533.77      515.11      7.60 o
  -2   1  11       20.62       22.31      2.32 o
  -1   1  11      115.90      114.98      4.61 o
   0   1  11      183.19      186.73      4.44 o
   1   1  11        7.09        5.81      2.53 o
   2   1  11       42.43       47.10      3.32 o
   3   1  11      121.66      120.76      6.56 o
   4   1  11       70.75       59.39      3.62 o
   5   1  11      169.03      173.63      5.87 o
   6   1  11        2.89        2.14      3.28 o
   7   1  11       69.30       63.67      4.42 o
   8   1  11        0.61        3.49      2.75 o
   9   1  11        0.00       -3.69      4.10 o
 -12   2  11       27.59       36.90      6.15 o
 -11   2  11        0.03       -0.55      2.68 o
 -10   2  11       27.15       36.09      3.30 o
  -9   2  11        0.01       -0.53      2.23 o
  -8   2  11        9.68        6.79      2.36 o
  -7   2  11        1.15        1.92      2.08 o
  -6   2  11      145.88      132.48      4.38 o
  -5   2  11       20.71       24.00      2.56 o
  -4   2  11       49.69       46.24      2.80 o
  -3   2  11       64.68       57.90      3.84 o
  -2   2  11      671.73      641.60     10.62 o
  -1   2  11       62.44       60.66      3.74 o
   0   2  11        6.77        4.04      2.31 o
   1   2  11       48.20       59.66      5.54 o
   2   2  11      363.96      363.89      7.68 o
   3   2  11        3.79        7.20      2.31 o
   4   2  11       16.76       13.74      3.69 o
   5   2  11       19.56       17.96      3.79 o
   6   2  11      139.47      137.63      5.65 o
   7   2  11       10.39        9.48      2.82 o
   8   2  11        0.73       -1.13      2.97 o
   9   2  11        2.28       -1.03      4.10 o
 -12   3  11       11.26        6.15      4.92 o
 -11   3  11       51.64       62.13      5.11 o
 -10   3  11        0.68       -2.25      2.25 o
  -9   3  11       31.09       29.26      3.03 o
  -8   3  11       90.95       88.15      4.69 o
  -7   3  11        0.07       -0.61      2.12 o
  -6   3  11        6.42        6.69      2.58 o
  -5   3  11       59.06       69.63      3.34 o
  -4   3  11        1.74        5.23      2.61 o
  -3   3  11       16.82       15.35      2.82 o
  -2   3  11       76.48       77.43      4.27 o
  -1   3  11       36.70       35.52      5.74 o
   0   3  11      124.86      128.50      5.33 o
   1   3  11        1.63        2.38      2.31 o
   2   3  11      228.16      239.25      5.12 o
   3   3  11       52.92       50.79      4.82 o
   4   3  11      316.93      307.09      7.17 o
   5   3  11       16.94       22.47      3.04 o
   6   3  11       33.29       37.22      3.55 o
   7   3  11       17.43        6.61      2.97 o
   8   3  11       26.80       22.39      4.31 o
   9   3  11        3.01       -1.03      4.10 o
 -11   4  11        0.00        5.91      3.59 o
 -10   4  11       11.68        8.28      2.61 o
  -9   4  11       26.35       29.34      2.97 o
  -8   4  11        0.00       -0.93      2.10 o
  -7   4  11       36.55       39.12      2.99 o
  -6   4  11       31.23       39.70      2.94 o
  -5   4  11       30.80       26.95      3.40 o
  -4   4  11       29.45       24.70      3.18 o
  -3   4  11        1.34       -1.17      2.24 o
  -2   4  11       79.18       69.08      3.98 o
  -1   4  11      366.08      371.22      8.51 o
   0   4  11      326.34      312.17      7.21 o
   1   4  11       17.04       17.42      3.18 o
   2   4  11      142.26      141.81      3.98 o
   3   4  11      165.64      165.29      4.37 o
   4   4  11       56.68       65.45      4.20 o
   5   4  11        7.70       11.21      3.90 o
   6   4  11      163.51      180.12      6.16 o
   7   4  11        0.28       -1.23      2.77 o
   8   4  11        7.49        5.54      7.28 o
   9   4  11        8.48        5.95      4.72 o
 -11   5  11        6.71       16.85      7.28 o
 -10   5  11       15.36       27.00      3.03 o
  -9   5  11        4.97        4.61      2.44 o
  -8   5  11        0.01        0.05      2.19 o
  -7   5  11       49.04       40.74      3.03 o
  -6   5  11        1.13        3.82      2.89 o
  -5   5  11       16.32       19.03      3.79 o
  -4   5  11       16.75       15.46      2.95 o
  -3   5  11       88.26       85.37      4.34 o
  -2   5  11      189.59      189.85      7.18 o
  -1   5  11      197.70      177.54      5.57 o
   0   5  11      254.40      261.35      6.80 o
   1   5  11       40.19       48.97      3.59 o
   2   5  11       23.74       23.19      3.69 o
   3   5  11      273.40      267.13      7.18 o
   4   5  11      113.11      107.34      4.56 o
   5   5  11       27.20       29.93      4.51 o
   6   5  11        0.04       -1.64      3.28 o
   7   5  11       74.28       87.75      7.38 o
   8   5  11        9.86       10.25      4.72 o
 -11   6  11        3.03        3.28      4.31 o
 -10   6  11        0.01       -1.53      2.91 o
  -9   6  11        6.38        7.36      2.41 o
  -8   6  11        0.76        0.01      4.31 o
  -7   6  11        0.51       -1.37      2.56 o
  -6   6  11       86.30       80.92      4.78 o
  -5   6  11       36.61       34.39      3.62 o
  -4   6  11       27.73       24.74      3.24 o
  -3   6  11       19.53       27.72      4.10 o
  -2   6  11       41.58       32.81      3.24 o
  -1   6  11       11.36        8.70      2.68 o
   0   6  11       29.25       27.00      3.03 o
   1   6  11       99.61      107.29      4.70 o
   2   6  11        4.66        0.80      2.39 o
   3   6  11       48.18       48.17      5.33 o
   4   6  11        5.69        4.78      2.31 o
   5   6  11       36.17       43.42      3.47 o
   6   6  11        2.77        1.64      3.49 o
   7   6  11        0.90        0.41      3.90 o
 -11   7  11       18.48       32.80      5.74 o
 -10   7  11        8.98       15.81      5.54 o
  -9   7  11        0.00       -1.20      3.10 o
  -8   7  11        1.21        3.18      2.95 o
  -7   7  11        7.23        1.62      2.86 o
  -6   7  11        0.10        0.17      2.60 o
  -5   7  11        0.33       -2.09      3.79 o
  -4   7  11       33.81       27.28      3.33 o
  -3   7  11       37.77       38.93      4.10 o
  -2   7  11      225.27      218.86      8.92 o
  -1   7  11       63.37       60.20      3.97 o
   0   7  11      165.81      200.18      6.36 o
   1   7  11       45.79       53.55      3.91 o
   2   7  11        3.20        5.02      2.46 o
   3   7  11       84.77       98.88      4.70 o
   4   7  11        3.86        1.24      3.18 o
   5   7  11        0.00       -2.95      2.95 o
   6   7  11       32.58       34.92      3.59 o
   7   7  11       27.60       26.65      5.54 o
  -9   8  11       22.38       13.18      3.55 o
  -8   8  11        0.41       -2.40      2.76 o
  -7   8  11        8.86       11.95      3.39 o
  -6   8  11       13.35       18.67      3.26 o
  -5   8  11       45.54       32.97      3.55 o
  -4   8  11        3.02        0.64      2.68 o
  -3   8  11       11.60       11.94      2.86 o
  -2   8  11       58.98       54.91      9.12 o
  -1   8  11       84.70       85.56      4.71 o
   0   8  11       65.09       51.76      3.84 o
   1   8  11        1.43        3.35      2.68 o
   2   8  11       58.26       63.32     10.56 o
   3   8  11        0.49       -2.53      2.53 o
   4   8  11        1.57       -0.94      2.45 o
   5   8  11        4.91        3.18      2.11 o
   6   8  11       33.27       38.06      3.82 o
   7   8  11        9.48       12.30      4.92 o
  -8   9  11       26.47       33.07      4.23 o
  -7   9  11        0.82       -3.31      3.59 o
  -6   9  11       50.42       44.83      5.23 o
  -5   9  11       25.67       22.05      3.33 o
  -4   9  11       13.34        4.43      2.82 o
  -3   9  11       13.46       16.11      3.26 o
  -2   9  11        3.21        1.86      2.53 o
  -1   9  11       10.06        8.10      2.75 o
   0   9  11       26.28       20.61      3.19 o
   1   9  11       10.35       15.79      3.03 o
   2   9  11       41.78       40.33      3.62 o
   3   9  11       20.42       17.09      4.92 o
   4   9  11        0.39        1.16      2.68 o
   5   9  11        4.48        2.28      2.21 o
   6   9  11       22.94       25.11      3.77 o
  -8  10  11       14.60       17.43      4.72 o
  -7  10  11       32.59       35.86      4.20 o
  -6  10  11        0.00        0.96      3.11 o
  -5  10  11       70.80       69.08      4.64 o
  -4  10  11        2.33       -0.72      2.90 o
  -3  10  11       38.56       39.16      3.69 o
  -2  10  11       19.38       15.20      3.11 o
  -1  10  11       29.32       25.53      4.72 o
   0  10  11        0.93        0.10      2.61 o
   1  10  11        2.96        6.01      2.74 o
   2  10  11        2.22        4.60      2.89 o
   3  10  11        3.06        0.54      2.82 o
   4  10  11       13.78       17.93      3.55 o
   5  10  11       37.48       45.77      3.35 o
  -8  11  11       32.64       32.19      5.74 o
  -7  11  11        1.01       -4.10      4.10 o
  -6  11  11        3.35        2.31      3.24 o
  -5  11  11        1.74       -0.90      2.74 o
  -4  11  11       42.39       37.26      4.72 o
  -3  11  11        6.77        4.11      3.11 o
  -2  11  11        1.11       -2.68      2.68 o
  -1  11  11       22.68       25.34      6.87 o
   0  11  11       11.42       14.25      3.33 o
   1  11  11        0.48       -2.82      2.82 o
   2  11  11        5.52        5.80      3.18 o
   3  11  11       68.07       71.28      4.85 o
   4  11  11        3.81        5.47      3.32 o
  -6  12  11       17.06       19.07      5.33 o
  -5  12  11       22.39       21.94      5.54 o
  -4  12  11        1.31       -1.54      3.04 o
  -3  12  11       19.43       26.80      4.92 o
  -2  12  11        5.03        0.49      3.09 o
  -1  12  11       31.70       31.57      3.84 o
   0  12  11        6.79        4.52      3.26 o
   1  12  11        0.00       -1.89      3.09 o
 -10   0  12      178.75      182.47     10.05 o
  -8   0  12       79.85       87.75      7.18 o
  -6   0  12      216.98      207.48      9.43 o
  -4   0  12        0.15        2.87      3.69 o
  -2   0  12      667.48      668.37     16.61 o
   0   0  12        1.82        6.56      3.49 o
   2   0  12      105.93      115.02      6.97 o
   4   0  12       89.38       80.37      6.15 o
   6   0  12        0.33       -3.28      3.28 o
   8   0  12       24.43       26.04      5.33 o
 -11   1  12        0.49        1.54      4.82 o
 -10   1  12       21.73       23.33      4.05 o
  -9   1  12       11.58       11.59      3.55 o
  -8   1  12        2.71       -0.36      2.97 o
  -7   1  12        0.14       -3.59      3.59 o
  -6   1  12       57.79       58.62      4.27 o
  -5   1  12        3.81        2.20      2.51 o
  -4   1  12       33.31       35.54      2.82 o
  -3   1  12      107.97      113.56      5.00 o
  -2   1  12       17.54       16.31      2.90 o
  -1   1  12       10.53       12.71      3.90 o
   0   1  12        3.07        4.88      2.60 o
   1   1  12       24.95       30.05      7.07 o
   2   1  12       16.10       19.70      2.90 o
   4   1  12       18.60       23.33      2.97 o
   5   1  12       36.07       39.34      3.55 o
   6   1  12        1.18        2.42      2.77 o
   7   1  12       29.56       27.00      3.55 o
   8   1  12        0.50       -0.82      3.90 o
 -11   2  12       44.35       52.18      4.02 o
 -10   2  12        7.15        9.20      2.71 o
  -9   2  12       34.85       39.65      3.46 o
  -8   2  12        3.31        0.55      2.37 o
  -7   2  12        6.40        5.89      2.38 o
  -6   2  12        1.38        0.08      2.19 o
  -5   2  12        5.52        9.15      2.25 o
  -4   2  12       71.78       57.78      3.97 o
  -3   2  12       28.88       31.61      3.33 o
  -2   2  12       54.99       54.56      3.76 o
  -1   2  12        1.17        2.81      2.39 o
   0   2  12      178.19      199.69      8.82 o
   1   2  12      180.30      194.35      6.16 o
   2   2  12        0.92        1.64      2.46 o
   3   2  12       28.61       32.53      4.92 o
   4   2  12        2.46       -0.62      3.08 o
   5   2  12       12.32       16.21      4.51 o
   6   2  12       14.29       12.19      2.90 o
   7   2  12       21.88       23.08      3.53 o
   8   2  12        6.91        4.92      4.31 o
 -11   3  12        0.05        0.21      3.19 o
 -10   3  12        8.90        3.71      2.75 o
  -9   3  12        0.25       -0.77      2.47 o
  -8   3  12        9.24       14.01      2.64 o
  -7   3  12       71.99       62.68      3.66 o
  -6   3  12        0.11        0.85      2.16 o
  -5   3  12        4.35        5.44      3.69 o
  -4   3  12        1.15       -1.94      2.53 o
  -3   3  12      108.79       92.43      4.92 o
  -2   3  12        9.23        7.47      2.68 o
  -1   3  12        6.84        3.96      2.39 o
   0   3  12       17.33       19.47      4.20 o
   1   3  12      203.40      206.95      7.48 o
   2   3  12      291.00      319.42     10.66 o
   3   3  12       27.72       27.65      2.95 o
   4   3  12        0.41        8.00      3.49 o
   5   3  12        3.96        4.33      2.45 o
   6   3  12        1.80        2.31      2.87 o
   7   3  12       83.70       92.92      5.34 o
   8   3  12        0.00       -4.31      4.31 o
 -11   4  12        1.02       -1.44      4.51 o
 -10   4  12        0.83        3.07      2.61 o
  -9   4  12       17.49       23.83      2.99 o
  -8   4  12       24.79       22.69      2.88 o
  -7   4  12        1.78       -2.53      2.53 o
  -6   4  12       86.64       82.25      4.84 o
  -5   4  12        5.56        4.82      4.00 o
  -4   4  12       66.43       75.95      4.41 o
  -3   4  12        0.36       -0.27      2.39 o
  -2   4  12       13.74       13.91      2.74 o
  -1   4  12        6.49        4.51      2.97 o
   0   4  12       63.06       70.97      4.08 o
   1   4  12      100.42      106.38      4.61 o
   2   4  12       28.99       27.25      3.15 o
   3   4  12       21.25       21.94      2.97 o
   4   4  12       27.21       36.70      4.72 o
   5   4  12        3.75        0.82      2.32 o
   6   4  12       18.02       19.33      3.26 o
   7   4  12        0.17        0.74      4.92 o
   8   4  12       19.77       23.78      5.54 o
 -11   5  12       14.54       19.68      5.54 o
 -10   5  12        4.08        6.34      2.68 o
  -9   5  12       46.49       58.51      3.69 o
  -8   5  12       17.48       11.57      3.53 o
  -7   5  12       10.05        8.67      3.18 o
  -6   5  12       13.36       14.26      3.03 o
  -5   5  12       33.74       36.42      4.82 o
  -4   5  12       24.90       14.97      2.97 o
  -3   5  12       14.62       15.67      2.97 o
  -2   5  12      166.65      153.23      5.78 o
  -1   5  12      478.79      452.74     43.36 o
   0   5  12      291.16      288.06      7.31 o
   1   5  12       23.08       29.43      3.39 o
   2   5  12        1.75       -0.94      2.45 o
   3   5  12       18.16       13.41      2.97 o
   4   5  12        5.68        6.77      3.49 o
   5   5  12       12.30       10.05      4.10 o
   6   5  12       25.23       20.09      4.72 o
 -10   6  12        7.55       12.51      4.92 o
  -9   6  12        1.82        0.62      3.10 o
  -8   6  12       14.69       22.21      6.05 o
  -7   6  12       57.62       57.79      4.42 o
  -6   6  12       15.64       17.12      4.31 o
  -5   6  12        1.97        2.69      2.74 o
  -4   6  12       92.13       91.80     11.17 o
  -3   6  12        1.80        4.13      2.82 o
  -2   6  12        6.12        2.66      2.60 o
  -1   6  12       85.74       73.85      7.48 o
   0   6  12        9.15        6.82      2.82 o
   1   6  12       23.70       25.21      3.26 o
   2   6  12        3.06        0.51      2.67 o
   3   6  12        2.24       -1.33      2.32 o
   4   6  12       37.33       40.32      3.48 o
   5   6  12        1.31        6.36      3.90 o
   6   6  12       57.37       51.05      5.95 o
  -9   7  12       21.60       29.17      4.41 o
  -8   7  12        6.26        7.48      3.33 o
  -7   7  12        1.62        1.70      2.89 o
  -6   7  12        0.99       -3.64      5.95 o
  -5   7  12        3.43        1.74      3.90 o
  -4   7  12        5.07        5.54      2.82 o
  -3   7  12       21.68       24.84      8.10 o
  -2   7  12       54.39       56.93      3.97 o
  -1   7  12       41.80       51.60      3.82 o
   0   7  12        6.69        2.05      2.61 o
   1   7  12       50.28       48.28      3.91 o
   2   7  12       15.61       14.90      6.87 o
   3   7  12       96.43      102.61      5.00 o
   4   7  12       13.26        9.17      3.28 o
   5   7  12        0.67        0.41      2.75 o
  -9   8  12       25.09       38.13      6.15 o
  -8   8  12        7.54        3.66      3.47 o
  -7   8  12        2.23        0.91      3.11 o
  -6   8  12        0.38        1.49      3.18 o
  -5   8  12        1.87       -2.27      4.41 o
  -4   8  12        4.23        6.05      2.90 o
  -3   8  12       25.25       29.22      3.40 o
  -2   8  12       19.67       19.27      3.49 o
  -1   8  12        2.85       -0.12      2.53 o
   0   8  12        1.78        0.38      2.68 o
   1   8  12       19.70       20.78      3.26 o
   2   8  12       14.15       15.54      3.03 o
   3   8  12        7.85        4.04      2.97 o
   4   8  12       50.45       54.59      4.41 o
   5   8  12       21.53       26.00      3.69 o
  -9   9  12        0.20       -3.90      3.90 o
  -8   9  12        0.41       -3.90      3.90 o
  -7   9  12        0.66        0.31      3.38 o
  -6   9  12        5.18        6.32      7.48 o
  -5   9  12        2.41        2.15      3.04 o
  -4   9  12        0.73        4.41      2.90 o
  -3   9  12       43.62       37.02      3.76 o
  -2   9  12       61.46       54.70      5.33 o
  -1   9  12       10.65       -0.82      4.10 o
   0   9  12        0.34       -0.27      4.61 o
   1   9  12       21.32       28.48      3.62 o
   2   9  12       55.50       48.37      4.41 o
   3   9  12       22.03       24.32      4.51 o
   4   9  12        0.12        5.44      3.11 o
   5   9  12        0.10       -4.00      4.00 o
  -8  10  12        0.41       -3.90      3.90 o
  -7  10  12       12.90        7.18      4.92 o
  -6  10  12        0.03       -0.03      3.24 o
  -5  10  12        4.10        4.69      3.20 o
  -4  10  12       15.14       12.09      3.55 o
  -3  10  12       70.54       81.84      4.92 o
  -2  10  12        4.56        0.73      2.89 o
  -1  10  12        0.59        1.76      3.28 o
   0  10  12       22.12       23.27      3.55 o
   1  10  12        0.20       -2.66      2.68 o
   2  10  12       11.24       10.75      3.69 o
   3  10  12        0.99       -0.10      3.04 o
   4  10  12        3.16       -0.99      3.18 o
  -5  11  12        1.63        0.82      4.72 o
  -4  11  12       20.42       21.11      3.74 o
  -3  11  12        6.91        6.77      3.19 o
  -2  11  12       11.26       14.25      3.62 o
  -1  11  12       12.97       23.00      3.91 o
   0  11  12       23.59       30.06      7.18 o
   1  11  12       24.00       26.24      3.84 o
  -9   0  13       67.49       73.40      7.79 o
  -7   0  13        3.72        8.41      4.31 o
  -5   0  13      273.49      294.00     10.87 o
  -3   0  13       12.92        8.82      4.31 o
  -1   0  13        4.16        4.72      4.10 o
   1   0  13        5.56        1.03      3.90 o
   5   0  13      181.45      170.17      8.82 o
 -11   1  13       12.12       16.61      5.33 o
 -10   1  13       13.91       19.21      6.25 o
  -9   1  13       49.41       44.47      4.49 o
  -8   1  13        0.61       -3.11      3.11 o
  -7   1  13       48.52       58.28      4.34 o
  -6   1  13       11.10        7.23      2.52 o
  -5   1  13       32.94       42.08      4.05 o
  -4   1  13       27.86       28.16      3.32 o
  -3   1  13       14.52       16.03      3.11 o
  -2   1  13        9.88       12.30      4.31 o
  -1   1  13       16.78       12.00      2.97 o
   0   1  13       18.73       20.34      3.79 o
   1   1  13       76.19       90.45      4.92 o
   2   1  13       10.29        8.61      3.69 o
   3   1  13        0.17        0.82      3.28 o
   4   1  13       16.61       15.73      2.82 o
   5   1  13        2.42       -1.60      2.39 o
   6   1  13       13.97        8.41      3.69 o
   7   1  13        8.93        4.10      4.31 o
 -11   2  13       14.63       12.51      5.33 o
 -10   2  13       76.52       79.31      4.92 o
  -9   2  13        0.30        0.36      2.75 o
  -8   2  13        2.75       -0.08      2.54 o
  -7   2  13       12.45       12.94      2.84 o
  -6   2  13       23.03       23.89      3.48 o
  -5   2  13       11.85        1.74      2.75 o
  -4   2  13      152.99      148.56      9.02 o
  -3   2  13       35.13       38.74      4.31 o
  -2   2  13       76.60       85.62      4.78 o
  -1   2  13        7.18        8.41      3.90 o
   0   2  13       23.87       28.06      3.47 o
   1   2  13        3.03       -0.13      3.90 o
   2   2  13       31.47       29.32      4.72 o
   3   2  13        0.50       -0.62      3.08 o
   4   2  13        2.55        0.62      3.18 o
   5   2  13       24.97       26.45      3.39 o
   6   2  13        4.40        1.53      2.68 o
   7   2  13        8.48        5.95      4.51 o
 -11   3  13        2.50        3.90      4.92 o
 -10   3  13        4.45        6.31      3.03 o
  -9   3  13        1.32       -0.34      2.47 o
  -8   3  13        7.98       10.67      3.10 o
  -7   3  13       18.99       23.00      3.62 o
  -6   3  13        5.40        8.92      2.90 o
  -5   3  13       11.53        9.26      3.79 o
  -4   3  13        0.11        3.73      2.74 o
  -3   3  13      110.33      109.69      5.29 o
  -2   3  13        1.38        1.03      2.87 o
  -1   3  13        9.04        7.83      2.86 o
   0   3  13       44.26       42.03      5.54 o
   1   3  13       47.29       55.63      4.11 o
   2   3  13        0.53        1.72      2.16 o
   3   3  13       18.10       16.14      2.80 o
   4   3  13       20.32       25.01      4.51 o
   5   3  13        1.24        2.78      2.53 o
   6   3  13        4.50        7.59      3.19 o
   7   3  13       33.67       26.65      5.74 o
 -10   4  13       13.29       13.53      3.77 o
  -9   4  13        0.06        2.94      3.18 o
  -8   4  13        8.71       13.64      3.39 o
  -7   4  13       38.62       40.94      6.46 o
  -6   4  13       17.61       27.12      3.62 o
  -5   4  13       19.26       12.81      3.03 o
  -4   4  13       11.33        9.45      3.03 o
  -3   4  13        2.63        3.21      2.68 o
  -2   4  13       18.69       22.73      4.72 o
  -1   4  13        1.58       -2.97      3.38 o
   0   4  13        4.49        4.15      2.53 o
   1   4  13        3.76        5.33      3.90 o
   2   4  13        6.26        8.00      4.10 o
   3   4  13       40.95       46.33      5.54 o
   5   4  13       22.32       25.83      5.33 o
 -10   5  13        0.02        3.49      4.72 o
  -9   5  13        0.01       -3.03      3.03 o
  -8   5  13        4.01        7.91      3.44 o
  -7   5  13        0.44       -0.57      2.82 o
  -6   5  13        0.98       -1.87      2.82 o
  -5   5  13        0.22       -3.81      6.97 o
  -4   5  13        4.92        0.43      2.77 o
  -3   5  13       88.74       97.59      4.99 o
  -2   5  13       32.19       31.76      3.44 o
  -1   5  13       14.25        8.68      2.86 o
   0   5  13        3.52        6.56      2.74 o
   1   5  13       27.42       29.16      5.23 o
   2   5  13        5.06        3.90      3.69 o
   3   5  13       69.70       66.63      6.36 o
   5   5  13       28.55       41.00      5.54 o
  -9   6  13       20.30       20.30      5.33 o
  -8   6  13       18.06       22.90      4.03 o
  -7   6  13       26.72       29.85      3.91 o
  -6   6  13        3.00        1.03      2.90 o
  -5   6  13        0.11        0.05      2.89 o
  -4   6  13        4.94        6.33      2.89 o
  -3   6  13        3.18       -1.64      2.75 o
  -2   6  13       76.15       75.60      4.70 o
  -1   6  13       11.50       13.21      2.97 o
   0   6  13       22.41       25.72      3.28 o
   1   6  13       59.33       53.66      3.98 o
   2   6  13        2.07        0.63      2.51 o
   3   6  13        5.44       -0.41      3.49 o
  -9   7  13        1.12        6.56      4.92 o
  -8   7  13        0.10       -0.33      3.24 o
  -7   7  13        0.30       -2.35      3.15 o
  -6   7  13        1.35       -2.74      2.74 o
  -5   7  13        0.01       -0.49      3.08 o
  -4   7  13       10.08        9.33      3.04 o
  -3   7  13        4.46       -1.44      2.61 o
  -2   7  13       11.08        9.80      3.03 o
  -1   7  13      119.43      108.67      5.19 o
   0   7  13        2.03       -1.85      3.49 o
   1   7  13        2.30       -1.19      2.68 o
   2   7  13       16.31       16.69      3.18 o
   3   7  13       14.78       11.04      2.97 o
   4   7  13        0.53       -0.82      4.10 o
  -8   8  13        9.75       10.66      5.13 o
  -7   8  13        0.29       -1.90      3.32 o
  -6   8  13        5.71        7.10      3.49 o
  -5   8  13        6.14        9.94      3.26 o
  -4   8  13        0.25       -2.74      2.74 o
  -3   8  13        0.26       -2.74      2.74 o
  -2   8  13        2.60        2.36      2.74 o
  -1   8  13       10.18        1.59      2.60 o
   0   8  13        1.82        1.06      2.74 o
   1   8  13        4.37        4.31      3.03 o
   2   8  13       20.73       18.60      5.13 o
   3   8  13       49.82       55.55      4.34 o
   4   8  13       45.86       45.29      7.28 o
  -6   9  13        0.66       -1.23      4.72 o
  -5   9  13        4.46        3.79      3.18 o
  -4   9  13        0.49        1.64      2.90 o
  -3   9  13       13.29       12.14      4.10 o
  -2   9  13        1.02       -1.73      3.49 o
  -1   9  13        0.89       -1.72      2.82 o
   0   9  13       14.26       14.36      3.69 o
   1   9  13       19.62       20.21      3.55 o
   2   9  13       49.40       51.03      4.49 o
   3   9  13       41.13       44.00      5.84 o
  -3  10  13        9.67       10.46      3.47 o
  -2  10  13       39.94       35.82      4.11 o
  -1  10  13       13.09       12.07      3.40 o
   0  10  13        2.45        0.62      3.04 o
   1  10  13        4.85        6.77      5.13 o
  -8   0  14       57.93       70.32      7.18 o
  -6   0  14       63.18       70.53      6.77 o
  -4   0  14      229.93      265.09     11.48 o
  -2   0  14        8.76       10.05      4.51 o
   0   0  14        5.21        6.15      4.51 o
   4   0  14       43.30       52.49      5.95 o
 -10   1  14        0.27        3.49      5.33 o
  -9   1  14       30.65       36.76      6.63 o
  -8   1  14       15.03       13.88      3.06 o
  -7   1  14        9.60        9.40      3.40 o
  -6   1  14        0.66       -0.25      2.97 o
  -5   1  14       27.78       35.02      4.05 o
  -4   1  14        0.88       -2.46      4.10 o
  -3   1  14       74.79       86.11      7.59 o
  -2   1  14       92.01      108.13      5.65 o
  -1   1  14       11.88       16.32      3.49 o
   0   1  14       16.65       19.55      3.62 o
   1   1  14        0.73       -1.13      2.90 o
   2   1  14        4.47        4.72      4.10 o
   3   1  14        9.93       10.87      3.90 o
   4   1  14       12.27       12.99      3.09 o
   5   1  14        6.85        9.66      3.09 o
 -10   2  14        0.27       -4.31      5.13 o
  -9   2  14       14.42       12.29      3.15 o
  -8   2  14        6.96        4.28      3.47 o
  -7   2  14        1.41        0.72      3.04 o
  -6   2  14        0.67        2.84      5.54 o
  -5   2  14       24.18       20.68      3.59 o
  -4   2  14       16.49       17.90      3.33 o
  -3   2  14        2.21        2.87      3.90 o
  -2   2  14       10.28        9.84      4.31 o
  -1   2  14        5.41       10.46      3.19 o
   0   2  14        4.89        4.85      3.59 o
   1   2  14        1.69       -0.48      2.66 o
   2   2  14       19.04       21.53      4.92 o
   3   2  14        3.42        8.20      3.90 o
   4   2  14       17.64       24.79      4.92 o
   5   2  14       89.98       98.16      5.36 o
  -9   3  14       22.94       24.48      4.13 o
  -8   3  14        0.90        5.76      3.40 o
  -7   3  14        6.01        9.47      3.26 o
  -6   3  14        0.29       -1.54      2.95 o
  -5   3  14       12.25       14.86      3.26 o
  -4   3  14       10.48        9.93      3.26 o
  -3   3  14       23.83       24.21      3.39 o
  -2   3  14        0.21       -0.41      3.90 o
  -1   3  14        1.94       -3.49      3.49 o
   0   3  14        0.05        2.88      3.11 o
   1   3  14        1.50        0.00      3.69 o
   2   3  14       12.66        8.00      3.90 o
   4   3  14        1.53        1.03      3.69 o
   5   3  14        6.88        6.77      4.31 o
  -8   4  14        4.34        2.93      3.55 o
  -7   4  14        9.86       11.51      3.62 o
  -6   4  14        1.29       -1.54      2.90 o
  -5   4  14       49.46       64.13      4.71 o
  -4   4  14        8.89        6.97      2.97 o
  -3   4  14        5.02       -0.97      2.68 o
  -2   4  14       21.21       19.40      3.39 o
  -1   4  14       95.76      103.33      7.79 o
   0   4  14        0.92       -3.90      3.90 o
   1   4  14        0.05       -0.21      4.10 o
   2   4  14        2.46       10.46      4.51 o
  -8   5  14        4.63       -0.32      3.32 o
  -7   5  14       11.41       12.82      5.02 o
  -6   5  14        8.45        1.32      3.40 o
  -5   5  14        1.28        0.20      2.97 o
  -4   5  14       15.95       22.92      3.62 o
  -3   5  14        0.01       -0.66      2.71 o
  -2   5  14        3.50        5.13      3.18 o
  -1   5  14      132.50      146.86      6.00 o
   0   5  14       26.57       28.70      5.54 o
   1   5  14       36.14       41.41      6.15 o
   2   5  14        0.50        6.56      4.10 o
   3   5  14       36.26       37.52      5.74 o
  -7   6  14        9.04        6.87      3.62 o
  -6   6  14        0.00        1.46      3.24 o
  -5   6  14        1.32       -1.33      3.04 o
  -4   6  14      168.58      175.45      7.07 o
  -3   6  14       43.11       35.65      3.98 o
  -2   6  14      114.34      112.20      5.95 o
  -1   6  14        6.75        5.61      2.86 o
   0   6  14       63.04       74.09      4.52 o
   1   6  14        0.42       -3.49      3.49 o
   2   6  14       19.21       18.86      5.33 o
   3   6  14        4.16        4.92      4.51 o
  -6   7  14        3.21        0.61      6.87 o
  -5   7  14        3.76       -1.04      2.97 o
  -4   7  14       68.09       74.46      5.07 o
  -3   7  14      101.49       95.59      6.77 o
  -2   7  14       14.43       19.07      3.50 o
  -1   7  14        0.46        3.31      2.86 o
   0   7  14       15.99       14.04      3.39 o
   1   7  14        4.69       -0.42      2.76 o
   2   7  14       24.63       19.68      5.54 o
   3   7  14       11.14       10.25      4.51 o
  -5   8  14       26.59       34.03      5.95 o
  -4   8  14        8.86        8.39      3.49 o
  -3   8  14       40.85       30.58      4.61 o
  -2   8  14       23.17       19.94      4.72 o
  -1   8  14       40.73       48.77      5.13 o
   0   8  14       55.05       62.12      5.23 o
   1   8  14       44.40       54.07      5.13 o
   2   8  14        8.24        6.79      3.40 o
  -2   9  14       21.39       17.84      4.92 o
  -1   9  14        0.12       -1.64      3.90 o
   0   9  14        7.26        9.02      4.31 o
  -7   0  15       57.90       72.37      8.41 o
  -5   0  15        0.98        9.43      5.33 o
  -3   0  15        1.27        8.41      4.92 o
  -1   0  15       31.83       39.36      6.15 o
   1   0  15       18.07       25.22      5.54 o
   3   0  15        9.79       14.76      4.72 o
  -8   1  15       14.09       19.89      5.95 o
  -7   1  15       16.93       16.50      3.98 o
  -6   1  15        9.91        8.61      5.13 o
  -5   1  15      119.90      146.79     10.25 o
  -4   1  15        9.19       11.37      3.62 o
  -3   1  15        2.03        0.10      3.40 o
  -2   1  15       31.63       42.92      6.46 o
  -1   1  15        2.95        3.32      3.47 o
   0   1  15       33.86       35.87      4.17 o
   1   1  15       15.36       14.15      5.13 o
   3   1  15        5.05        1.23      3.90 o
   4   1  15       14.19       11.89      4.31 o
  -8   2  15       16.19       11.69      5.54 o
  -7   2  15        0.15       -2.56      3.40 o
  -6   2  15       10.22        5.84      3.40 o
  -5   2  15       10.86        8.82      5.13 o
  -4   2  15       63.61       65.61      6.97 o
  -3   2  15       13.13        9.43      4.72 o
  -2   2  15        0.23       -3.26      3.26 o
  -1   2  15        7.10        7.07      3.44 o
   0   2  15        4.42        7.06      3.40 o
   1   2  15       38.62       39.77      5.74 o
   3   2  15        0.00       -1.64      3.49 o
   4   2  15        4.00        7.59      4.10 o
  -7   3  15        4.13        0.62      4.92 o
  -6   3  15        9.65       14.84      3.82 o
  -5   3  15       23.90       28.95      4.92 o
  -4   3  15        1.71        8.61      5.13 o
  -3   3  15        0.40        1.85      4.31 o
  -2   3  15        0.66       -0.82      4.10 o
  -1   3  15       47.98       50.79      5.33 o
   0   3  15       38.27       43.11      4.32 o
   1   3  15        0.69        5.54      4.72 o
   2   3  15        0.53       -3.69      4.10 o
  -7   4  15        7.36       14.15      5.95 o
  -6   4  15        1.94        0.52      3.62 o
  -5   4  15        1.31       -2.36      3.11 o
  -4   4  15        7.92       14.00      3.69 o
  -3   4  15       21.91       18.72      3.62 o
  -2   4  15        0.07       -3.90      3.90 o
  -1   4  15       61.49       74.63      7.59 o
   0   4  15        1.19       -4.51      4.51 o
   1   4  15        0.27        6.36      4.72 o
   2   4  15        0.27        1.03      4.51 o
  -6   5  15        1.38        4.92      4.72 o
  -5   5  15        0.01       -2.93      3.38 o
  -4   5  15       96.06      110.49     10.56 o
  -3   5  15        0.39       -1.94      3.09 o
  -2   5  15        0.27       -3.08      3.08 o
  -1   5  15       10.93       14.76      5.13 o
   0   5  15       15.85       22.76      5.33 o
   1   5  15        0.51        2.67      4.51 o
   2   5  15       17.78       27.68      5.74 o
  -5   6  15       88.25       83.44      7.79 o
  -4   6  15        1.18       -0.41      4.92 o
  -3   6  15       61.55       69.35      5.13 o
  -2   6  15        0.22        1.65      3.11 o
  -1   6  15      112.03      147.20      9.84 o
   0   6  15       44.07       52.49      6.97 o
   1   6  15        7.32        5.33      4.72 o
   2   6  15       20.38       28.09      5.95 o
  -4   7  15        0.55        2.26      4.51 o
  -3   7  15        0.89        1.85      4.72 o
  -2   7  15       17.47       10.87      4.92 o
  -1   7  15       41.82       42.85      5.95 o
   0   7  15       21.90       22.55      4.72 o
  -4   0  16        0.49       -4.10      5.13 o
  -2   0  16        1.87       -2.05      5.33 o
   0   0  16       11.17       10.05      5.54 o
  -4   1  16        6.22        9.89      3.97 o
  -3   1  16       17.96       19.99      4.63 o
  -2   1  16        8.21        7.21      4.26 o
  -1   1  16        0.72        3.38      3.69 o
   0   1  16        0.10        2.97      3.62 o
  -4   2  16        0.44       -4.10      5.95 o
  -3   2  16        9.33        8.21      4.04 o
  -2   2  16       14.54       16.68      4.82 o
  -1   2  16        7.04       13.66      9.43 o
   0   2  16        2.04        9.64      5.13 o
   1   2  16        4.01        5.95      4.92 o
  -2   3  16       21.98       21.57      4.41 o
  -1   3  16       19.22       26.60      6.77 o
   0   3  16        0.18       -3.49      4.51 o
   1   3  16       10.88       13.53      5.13 o
  -5   4  16        4.79        4.31      4.72 o
  -1   4  16        8.89        6.97      6.77 o
  -4   5  16        0.00       -4.31      4.72 o
 
